# Supplementary material for: Crowdsourcing to expand HIV testing among men who have sex with men in China: A closed cohort stepped wedge cluster randomized controlled trial
Source: PLoS Med. 2018 Aug 28;15(8):e1002645. doi: 10.1371/journal.pmed.1002645 (PMC6112627; doi:10.1371/journal.pmed.1002645)
Supplement: S1 Data — (XLSX) [file pmed.1002645.s007.xlsx]

## Sheet: RAW_DATA
ID	index	totalseconds	Q1	Q2	Q3	Q4	Q5	Q6	Q8	Q9	Q10	Q11	Q12_1	Q12_2	Q13	Q14	Q15	Q16	Q17	Q18	Q19	Q20	Q21	Q22	Q23	Q24	Q25_1	Q25_2	Q25_3	Q25_4	Q25_5	Q25_6	Q25_7	Q25_8	Q26	Q27	Q28	Q29	Q30	Q31	Q32_1	Q32_2	Q32_3	Q32_4	Q32_5	Q32_6	Q32_7	Q33	Q34
1094	42576.7	1890	6	1	30	1	1	1	1	1	2	3	10	0	1	7	1	2	1	4	1	1	2	-3	26	1	0	0	0	0	0	0	0	1	1	1	4	1	1	1	0	0	0	0	1	0	0	1	1
1098	42576.7	1471	7	1	23	1	1	1	1	1	2	1	13	13	1	1	1	2	3	1	1	1	1	2	19	1	0	0	0	0	0	0	0	1	1	2	2	2	1	2	0	0	0	0	0	0	1	1	2
396	42576.7	842	2	1	35	1	1	1	1	1	2	4	10	8	2	5	1	2	2	3	1	1	1	1	24	1	0	0	0	0	1	0	0	0	1	1	1	2	1	1	0	0	0	0	0	1	0	1	4
492	42576.7	717	2	1	20	1	1	1	1	1	2	3	2	0	3	5	1	2	1	3	1	1	2	-3	19	1	0	0	0	0	1	0	0	0	1	1	4	1	2	-3	-3	-3	-3	-3	-3	-3	-3	-3	-3
590	42576.7	1279	2	1	20	1	1	1	1	1	2	4	3	2	2	6	1	2	2	4	1	1	1	1	15	1	0	0	0	0	0	0	1	0	1	1	4	1	1	1	0	0	0	0	1	0	0	1	3
647	42576.7	1634	2	1	30	1	1	1	1	1	2	5	1	10	2	4	1	2	1	4	1	1	2	-3	26	1	0	0	0	0	1	0	0	0	1	3	3	2	1	1	0	0	0	0	1	0	0	1	1
716	42576.7	1029	2	1	43	1	1	1	1	1	2	5	6	4	2	4	3	1	1	3	1	2	2	-3	36	1	0	0	0	0	1	0	0	0	1	1	3	1	2	-3	-3	-3	-3	-3	-3	-3	-3	-3	-3
2138	42576.7	757	2	1	21	1	1	1	1	1	2	1	13	13	1	7	1	2	3	4	1	1	1	2	15	1	0	0	0	0	0	1	0	0	2	-3	-3	-3	-3	-3	-3	-3	-3	-3	-3	-3	-3	-3	-3
15792	42577	826	2	1	20	1	1	1	1	1	2	5	3	4	2	5	1	2	2	4	1	2	2	-3	18	1	0	0	0	0	0	0	0	1	2	-3	-3	-3	-3	-3	-3	-3	-3	-3	-3	-3	-3	-3	-3
14411	42577	1123	2	1	44	1	1	1	1	1	2	5	3	1	4	7	2	1	1	3	1	4	2	-3	40	1	0	0	0	0	0	0	1	0	2	-3	-3	-3	-3	-3	-3	-3	-3	-3	-3	-3	-3	-3	-3
14507	42577	1319	2	1	23	1	1	1	1	1	2	3	1	3	4	6	2	1	1	2	1	1	2	-3	22	1	0	0	0	0	1	0	0	0	1	7	3	2	2	-3	-3	-3	-3	-3	-3	-3	-3	-3	-3
15937	42577	1103	2	1	24	1	1	1	1	1	2	5	2	0	2	5	1	2	3	3	1	1	2	-3	19	1	0	0	0	0	0	0	0	1	1	1	4	1	1	1	0	0	0	0	1	0	0	1	5
200	42576.7	537	2	1	18	1	1	1	1	1	2	1	13	0	1	1	1	2	2	5	1	1	2	-3	16	1	0	0	0	0	1	0	0	0	1	3	3	1	1	1	0	0	0	0	1	0	0	1	1
428	42576.7	650	2	1	25	1	1	1	1	1	2	4	2	1	3	5	1	2	3	3	1	1	1	2	21	1	0	0	0	0	1	0	0	0	2	-3	-3	-3	-3	-3	-3	-3	-3	-3	-3	-3	-3	-3	-3
2295	42576.7	949	2	1	29	1	1	1	1	1	2	2	10	2	2	4	1	2	1	2	1	1	1	1	18	1	0	0	0	0	0	0	0	1	1	1	1	2	1	1	0	0	0	0	1	0	0	1	4
14189	42577	1032	2	1	22	1	1	1	1	1	2	3	5	0	5	4	1	2	1	2	1	2	1	2	22	1	0	0	0	0	1	0	0	0	1	2	4	1	2	-3	-3	-3	-3	-3	-3	-3	-3	-3	-3
14519	42577	554	2	1	23	1	1	1	1	1	2	5	0	1	2	7	1	2	3	5	1	1	1	1	16	1	0	0	0	1	1	1	0	0	1	3	4	1	2	-3	-3	-3	-3	-3	-3	-3	-3	-3	-3
805	42576.7	1415	5	1	27	1	1	1	1	1	2	1	13	13	1	5	1	2	2	3	4	1	1	2	25	1	0	0	0	0	1	0	0	0	1	8	4	1	1	1	0	0	0	0	1	0	0	1	4
4191	42576.8	657	7	1	21	1	1	1	1	1	2	3	13	13	1	1	1	2	3	4	1	1	1	2	20	1	0	0	0	0	0	0	0	1	1	2	4	1	1	2	0	0	0	0	1	0	0	1	5
5214	42576.8	700	5	1	23	1	1	1	1	1	2	3	0	6	5	1	1	2	2	2	1	1	2	-3	20	1	0	0	0	0	1	0	0	0	1	2	4	1	2	-3	-3	-3	-3	-3	-3	-3	-3	-3	-3
5462	42576.8	963	5	1	27	1	1	1	1	2	2	5	10	10	5	4	1	2	2	2	1	1	2	-3	19	1	0	0	0	0	1	0	0	0	1	2	2	2	2	-3	-3	-3	-3	-3	-3	-3	-3	-3	-3
5842	42576.8	2446	5	1	16	1	1	1	1	1	2	2	13	13	1	1	1	2	1	1	1	2	2	-3	16	1	0	0	0	0	1	1	0	0	1	1	4	1	2	-3	-3	-3	-3	-3	-3	-3	-3	-3	-3
6042	42576.8	390	5	1	19	1	1	1	1	1	2	2	3	1	5	1	1	2	1	1	1	1	1	2	17	1	0	0	0	0	0	0	0	1	1	1	1	2	1	1	0	0	0	0	0	0	1	1	5
6734	42576.8	615	7	1	22	1	1	1	1	1	2	3	13	13	2	5	1	2	1	3	1	1	1	2	18	1	0	0	0	0	1	0	0	0	1	4	4	1	1	1	0	0	0	0	1	0	0	1	5
6856	42576.8	821	5	1	26	1	1	1	1	1	2	3	5	0	4	5	1	2	2	4	1	2	2	-3	18	1	0	0	0	0	1	0	0	0	2	-3	-3	-3	-3	-3	-3	-3	-3	-3	-3	-3	-3	-3	-3
7530	42576.8	2083	5	1	24	1	1	1	1	1	2	2	13	13	1	1	1	2	4	1	1	2	1	2	22	1	0	0	0	0	1	0	0	0	1	2	4	1	1	1	0	0	0	0	1	0	0	1	1
7893	42576.8	558	5	1	30	1	1	1	1	1	2	1	13	13	1	2	2	2	3	4	4	1	1	2	18	1	0	0	0	0	1	0	0	0	1	1	4	1	1	1	0	0	0	1	1	0	0	1	5
8511	42576.8	810	5	1	32	1	1	1	1	1	2	3	5	7	5	7	3	1	1	3	1	2	2	-3	31	1	0	0	0	1	0	0	0	0	2	-3	-3	-3	-3	-3	-3	-3	-3	-3	-3	-3	-3	-3	-3
9736	42576.8	468	7	1	23	1	1	1	1	1	2	3	4	5	5	1	1	2	3	1	1	1	1	2	23	2	0	0	0	0	1	0	0	0	1	1	1	2	2	-3	-3	-3	-3	-3	-3	-3	-3	-3	-3
11724	42576.9	1143	5	1	23	1	1	1	1	1	2	3	13	13	1	4	1	2	1	3	1	1	1	2	17	1	0	0	0	0	1	0	0	0	1	1	3	2	1	1	0	0	0	0	1	0	0	1	4
12077	42576.9	694	5	1	26	1	1	1	1	1	2	5	7	3	2	6	1	2	2	3	1	1	1	1	21	1	0	0	0	0	1	1	0	0	2	-3	-3	-3	-3	-3	-3	-3	-3	-3	-3	-3	-3	-3	-3
12115	42576.9	955	5	1	26	1	1	1	1	1	2	3	2	5	2	5	1	2	1	3	1	1	1	1	19	1	0	0	0	0	1	0	0	0	1	5	1	2	1	1	0	0	0	0	1	0	0	1	5
367	42576.7	846	1	1	29	1	1	1	1	1	2	5	3	6	2	10	1	2	1	3	1	2	2	-3	25	1	0	0	0	0	1	0	0	0	2	-3	-3	-3	-3	-3	-3	-3	-3	-3	-3	-3	-3	-3	-3
614	42576.7	801	1	1	25	1	1	1	1	1	2	3	1	0	2	10	1	2	3	2	1	1	1	2	24	1	0	0	0	0	1	0	0	0	1	1	4	1	2	-3	-3	-3	-3	-3	-3	-3	-3	-3	-3
10641	42576.8	1473	4	1	29	1	1	1	1	1	2	3	13	13	1	4	2	1	1	3	1	2	1	2	28	1	0	0	0	0	1	0	0	0	1	1	4	1	1	2	0	0	0	0	1	0	0	1	2
14188	42577	981	1	1	29	1	1	1	1	1	2	5	3	2	5	10	1	2	3	3	1	1	1	2	24	1	0	0	0	0	0	0	0	1	2	-3	-3	-3	-3	-3	-3	-3	-3	-3	-3	-3	-3	-3	-3
15961	42577	984	1	1	22	1	1	1	1	1	2	3	0	1	5	5	1	2	2	2	4	2	2	-3	20	1	0	0	0	0	0	0	0	1	2	-3	-3	-3	-3	-3	-3	-3	-3	-3	-3	-3	-3	-3	-3
18342	42577.6	772	4	1	28	1	1	1	1	1	2	3	2	2	2	5	1	2	1	4	1	1	1	1	23	1	0	0	0	0	1	0	0	0	2	-3	-3	-3	-3	-3	-3	-3	-3	-3	-3	-3	-3	-3	-3
18656	42577.7	790	4	1	26	1	1	1	1	6	2	1	13	13	1	5	1	2	3	3	1	1	1	2	26	1	0	0	0	0	0	0	0	1	1	1	4	1	1	1	0	0	0	0	1	0	0	1	4
19012	42577.8	626	4	1	30	1	1	1	1	1	3	4	5	4	2	2	1	2	3	3	1	1	1	1	23	1	0	0	0	0	0	0	0	1	2	-3	-3	-3	-3	-3	-3	-3	-3	-3	-3	-3	-3	-3	-3
1387	42576.7	267	5	1	26	1	1	1	1	6	2	1	13	13	1	6	1	2	2	4	1	1	2	-3	20	1	0	0	0	0	1	0	0	0	2	-3	-3	-3	-3	-3	-3	-3	-3	-3	-3	-3	-3	-3	-3
11541	42576.9	879	7	1	22	1	1	1	1	1	2	3	13	13	7	1	1	2	3	1	1	1	1	2	19	1	0	0	0	0	1	0	0	0	1	1	2	1	1	1	0	0	0	0	1	0	0	1	5
14297	42577	794	1	1	46	1	1	1	1	1	2	1	13	13	5	5	1	2	2	2	1	1	2	-3	30	1	0	0	0	1	0	0	0	0	2	-3	-3	-3	-3	-3	-3	-3	-3	-3	-3	-3	-3	-3	-3
17844	42577.5	753	7	1	20	1	1	1	1	1	2	4	13	13	1	1	1	2	3	1	1	1	1	2	15	1	0	0	0	0	1	1	0	0	1	5	4	1	2	-3	-3	-3	-3	-3	-3	-3	-3	-3	-3
10449	42576.8	725	3	1	20	1	1	1	1	1	2	1	13	13	1	1	1	2	3	1	1	1	1	1	18	1	0	0	0	0	1	1	0	0	1	2	4	1	1	1	0	0	0	0	0	1	0	1	1
11567	42576.9	1256	3	1	25	1	1	1	1	1	3	2	2	0	5	5	1	2	3	3	1	1	1	2	24	1	0	0	0	1	1	0	0	0	1	2	4	1	1	1	0	0	0	0	1	0	0	1	1
12179	42576.9	479	3	1	21	1	1	1	1	1	2	1	2	1	1	1	1	2	3	1	1	2	1	2	16	1	0	0	0	0	1	0	0	0	2	-3	-3	-3	-3	-3	-3	-3	-3	-3	-3	-3	-3	-3	-3
14775	42577	1448	3	1	36	1	1	1	1	1	2	5	13	13	2	4	2	1	2	4	1	2	2	-3	30	1	0	0	0	0	0	0	0	1	2	-3	-3	-3	-3	-3	-3	-3	-3	-3	-3	-3	-3	-3	-3
15497	42577	735	3	1	25	1	1	1	1	1	2	5	1	0	2	5	1	2	3	2	1	2	2	-3	23	1	0	0	0	0	1	0	0	0	1	2	4	1	1	1	0	0	0	0	1	0	0	1	1
16258	42577.1	939	3	1	23	1	1	1	1	1	2	3	2	2	5	1	1	2	2	1	1	1	1	2	22	1	0	0	0	0	0	0	0	1	2	-3	-3	-3	-3	-3	-3	-3	-3	-3	-3	-3	-3	-3	-3
653	42576.7	1018	2	1	24	1	1	1	1	1	2	1	13	13	1	9	1	2	2	3	1	1	1	2	18	1	0	0	0	0	1	1	0	0	1	3	4	1	2	-3	-3	-3	-3	-3	-3	-3	-3	-3	-3
1069	42576.7	1717	2	1	26	1	1	1	1	1	2	4	1	0	2	5	1	2	3	4	1	1	1	1	20	1	0	0	0	1	1	1	0	0	2	-3	-3	-3	-3	-3	-3	-3	-3	-3	-3	-3	-3	-3	-3
14370	42577	1581	2	1	17	1	1	1	1	1	2	5	0	3	3	9	1	2	1	2	4	1	1	2	17	1	1	0	0	0	0	0	0	0	2	-3	-3	-3	-3	-3	-3	-3	-3	-3	-3	-3	-3	-3	-3
15879	42577	923	2	1	26	1	1	1	1	1	2	5	10	2	3	5	1	2	3	4	1	1	1	2	28	1	0	0	0	0	0	0	1	0	1	1	4	1	2	-3	-3	-3	-3	-3	-3	-3	-3	-3	-3
21497	42579	579	2	1	26	1	1	1	1	1	2	2	1	0	3	5	1	2	3	4	1	1	1	2	25	1	0	0	0	0	1	0	0	0	2	-3	-3	-3	-3	-3	-3	-3	-3	-3	-3	-3	-3	-3	-3
485	42576.7	562	6	1	25	1	1	1	1	1	2	1	13	13	1	5	1	2	3	3	1	1	2	-3	18	1	0	0	0	0	0	0	0	1	2	-3	-3	-3	-3	-3	-3	-3	-3	-3	-3	-3	-3	-3	-3
2212	42576.7	697	6	1	27	1	1	1	1	1	2	1	2	2	1	3	1	2	1	5	1	2	1	2	16	1	0	0	0	0	1	0	0	0	1	10	2	2	1	1	0	0	0	0	1	0	0	1	1
2458	42576.7	1091	6	1	22	1	1	1	1	1	2	1	13	13	1	5	1	2	2	2	1	1	1	2	20	1	0	0	0	0	1	1	0	0	2	-3	-3	-3	-3	-3	-3	-3	-3	-3	-3	-3	-3	-3	-3
2907	42576.7	416	6	1	19	1	1	1	1	1	2	3	13	13	1	1	1	2	1	1	1	1	1	2	17	1	0	0	0	0	1	0	0	0	2	-3	-3	-3	-3	-3	-3	-3	-3	-3	-3	-3	-3	-3	-3
3685	42576.7	771	6	1	19	1	1	1	1	1	2	4	1	0	5	1	1	2	1	1	1	1	1	2	17	1	0	0	0	0	0	0	1	0	2	-3	-3	-3	-3	-3	-3	-3	-3	-3	-3	-3	-3	-3	-3
5455	42576.8	1855	6	1	27	1	1	1	1	1	2	5	0	6	2	10	1	2	1	2	1	1	1	2	19	1	0	0	0	0	1	0	0	0	1	3	4	1	2	-3	-3	-3	-3	-3	-3	-3	-3	-3	-3
5935	42576.8	915	6	1	30	1	1	1	1	1	2	5	13	13	7	4	1	2	1	3	1	1	1	2	22	1	0	0	0	0	0	0	0	1	1	1	3	1	1	1	0	0	0	0	1	0	0	1	1
6684	42576.8	1054	6	1	31	1	1	1	1	1	2	5	5	1	4	5	2	1	2	4	1	2	2	-3	28	1	0	0	0	0	1	0	0	0	1	1	4	1	1	1	0	0	0	0	1	0	0	1	1
10119	42576.8	712	6	1	35	1	1	1	1	1	2	3	13	13	1	4	2	1	1	2	1	2	2	-3	34	1	0	0	0	0	0	0	0	1	2	-3	-3	-3	-3	-3	-3	-3	-3	-3	-3	-3	-3	-3	-3
10533	42576.8	1360	6	1	21	1	1	1	1	1	2	3	1	1	5	1	1	2	1	2	1	2	2	-3	20	1	0	0	0	0	1	0	0	0	1	2	3	1	1	1	0	0	0	0	1	0	0	1	4
2408	42576.7	1046	6	1	34	1	1	1	1	1	2	1	13	13	1	4	2	1	2	3	1	1	1	2	24	1	0	0	0	0	1	0	0	0	1	1	4	1	2	-3	-3	-3	-3	-3	-3	-3	-3	-3	-3
3772	42576.7	720	6	1	21	1	1	1	1	1	2	2	2	13	5	1	1	2	3	1	1	1	1	2	20	1	0	0	0	0	0	0	0	1	2	-3	-3	-3	-3	-3	-3	-3	-3	-3	-3	-3	-3	-3	-3
3781	42576.7	1058	6	1	17	1	1	1	1	1	2	3	13	13	1	1	1	2	1	1	1	1	1	2	17	1	0	0	0	0	1	0	0	0	1	3	3	2	2	-3	-3	-3	-3	-3	-3	-3	-3	-3	-3
4969	42576.8	956	6	1	22	1	1	1	1	1	2	3	13	13	2	4	1	2	1	5	1	1	1	2	21	1	0	0	0	0	1	0	0	0	1	3	4	1	1	1	0	0	0	0	1	0	0	1	1
5968	42576.8	1477	6	1	39	1	1	1	1	1	2	3	1	1	2	4	2	1	1	2	4	2	1	2	30	1	0	0	0	0	1	0	0	0	1	1	2	1	2	-3	-3	-3	-3	-3	-3	-3	-3	-3	-3
660	42576.7	888	6	1	28	1	1	1	1	1	2	1	13	13	1	2	1	2	3	3	1	1	1	2	20	1	0	0	0	0	1	0	0	0	1	10	3	2	2	-3	-3	-3	-3	-3	-3	-3	-3	-3	-3
2208	42576.7	1190	6	1	26	1	1	1	1	1	2	4	5	0	5	5	1	2	2	4	1	1	1	1	21	1	0	0	0	0	0	0	0	1	1	1	4	1	1	2	0	0	0	0	1	0	0	1	5
6470	42576.8	875	6	1	22	1	1	1	1	1	2	3	13	13	5	1	1	2	2	1	1	1	1	1	18	1	0	0	0	0	1	0	1	0	1	2	4	1	1	1	0	0	0	0	1	0	0	1	5
10354	42576.8	913	6	1	23	1	1	1	1	1	2	1	13	13	1	6	1	2	3	4	1	1	1	2	18	1	0	0	0	0	1	0	0	0	1	1	1	2	1	1	0	0	0	0	1	0	0	1	2
11603	42576.9	756	6	1	26	1	1	1	1	1	2	4	0	5	1	7	1	2	1	3	1	2	1	2	26	1	0	0	0	0	0	0	0	1	2	-3	-3	-3	-3	-3	-3	-3	-3	-3	-3	-3	-3	-3	-3
11606	42576.9	1229	6	1	34	1	1	1	1	1	2	1	13	13	1	4	3	2	1	2	1	1	2	-3	24	1	0	0	0	1	0	0	0	0	1	3	3	1	2	-3	-3	-3	-3	-3	-3	-3	-3	-3	-3
12001	42576.9	920	6	1	20	1	1	1	1	1	2	3	13	13	1	1	1	2	2	1	1	1	1	2	19	1	0	0	0	0	0	0	0	1	2	-3	-3	-3	-3	-3	-3	-3	-3	-3	-3	-3	-3	-3	-3
12011	42576.9	818	6	1	20	1	1	1	1	1	2	1	13	13	2	10	1	2	2	3	1	2	1	1	19	1	1	0	0	0	1	0	0	0	1	3	4	1	1	1	1	0	0	0	1	0	0	1	5
12069	42576.9	483	6	1	31	1	1	1	1	1	2	1	13	13	5	7	1	2	4	5	1	1	1	2	19	1	0	0	0	0	1	0	0	0	1	1	4	1	2	-3	-3	-3	-3	-3	-3	-3	-3	-3	-3
12268	42576.9	1370	6	1	30	1	1	1	1	1	2	1	13	13	1	4	2	1	3	3	1	4	1	2	22	2	0	0	0	0	0	0	0	1	2	-3	-3	-3	-3	-3	-3	-3	-3	-3	-3	-3	-3	-3	-3
17413	42577.4	2323	6	1	23	1	1	1	1	1	2	3	1	1	5	6	1	2	3	2	1	2	2	-3	22	1	0	0	0	1	1	0	0	0	1	2	3	1	2	-3	-3	-3	-3	-3	-3	-3	-3	-3	-3
17426	42577.4	599	6	1	19	1	1	1	1	1	2	5	0	0	7	6	1	2	1	2	1	1	1	2	17	1	0	0	0	0	1	0	0	0	1	8	4	1	2	-3	-3	-3	-3	-3	-3	-3	-3	-3	-3
17458	42577.4	667	6	1	21	1	1	1	1	1	3	5	1	10	5	1	1	2	3	1	1	1	2	-3	19	1	0	0	0	0	1	0	0	0	1	2	4	2	2	-3	-3	-3	-3	-3	-3	-3	-3	-3	-3
21561	42579.3	796	6	1	25	1	1	1	1	1	2	3	13	13	1	6	2	2	3	3	1	4	2	-3	23	1	0	0	0	0	1	0	0	0	1	1	4	1	1	1	0	0	0	0	1	0	0	1	5
3680	42576.7	792	8	1	21	1	1	1	1	1	2	3	13	13	1	1	1	2	3	1	1	4	2	-3	20	1	0	0	0	0	1	0	0	0	2	-3	-3	-3	-3	-3	-3	-3	-3	-3	-3	-3	-3	-3	-3
6672	42576.8	708	8	1	18	1	1	1	1	1	2	3	13	13	1	1	1	2	2	1	1	1	1	2	18	1	0	0	0	0	1	0	0	0	2	-3	-3	-3	-3	-3	-3	-3	-3	-3	-3	-3	-3	-3	-3
6885	42576.8	1080	8	1	28	1	1	1	1	7	2	1	13	0	1	5	2	2	4	5	1	1	2	-3	25	1	0	0	0	0	1	0	0	0	1	1	4	1	2	-3	-3	-3	-3	-3	-3	-3	-3	-3	-3
17481	42577.4	1821	8	1	33	1	1	1	1	5	2	1	13	13	1	6	2	1	2	4	1	2	1	1	32	1	0	1	0	0	0	0	0	0	1	1	2	1	1	1	0	1	0	0	0	0	0	1	3
18852	42577.7	715	8	1	29	1	1	1	1	1	2	3	13	13	2	4	1	2	1	3	1	2	2	-3	27	1	0	0	0	0	1	0	0	0	2	-3	-3	-3	-3	-3	-3	-3	-3	-3	-3	-3	-3	-3	-3
20111	42578	1077	8	1	36	1	1	1	1	1	2	1	13	13	1	4	2	1	3	3	1	1	2	-3	36	1	0	0	0	0	1	0	0	0	1	1	3	2	1	1	0	0	0	0	1	0	0	1	5
7276	42576.8	683	8	1	16	1	1	1	1	1	2	3	13	13	1	1	1	2	1	1	1	1	1	2	15	1	0	0	0	0	0	0	0	1	1	1	4	1	1	1	0	0	0	0	1	0	0	1	4
12062	42576.9	759	8	1	20	1	1	1	1	1	2	4	0	10	5	1	1	2	3	1	1	1	2	-3	14	1	0	0	0	0	1	0	0	0	2	-3	-3	-3	-3	-3	-3	-3	-3	-3	-3	-3	-3	-3	-3
16468	42577.2	751	8	1	36	1	1	1	1	1	2	4	5	9	3	7	1	2	2	3	1	1	1	2	22	1	0	0	0	0	1	0	0	0	2	-3	-3	-3	-3	-3	-3	-3	-3	-3	-3	-3	-3	-3	-3
8271	42576.8	1574	8	1	25	1	1	1	1	1	2	1	13	13	1	2	1	2	1	5	1	2	2	-3	18	1	0	0	0	0	1	0	0	0	1	3	2	1	1	2	0	0	0	0	1	0	0	1	1
573	42576.7	854	8	1	32	1	1	1	1	1	2	4	0	2	5	5	1	2	2	4	1	2	1	2	23	1	0	0	0	0	1	0	0	0	1	1	4	1	1	1	0	0	0	0	1	0	0	1	1
657	42576.7	948	8	1	24	1	1	1	1	1	2	1	13	13	1	6	1	2	2	2	1	1	1	2	20	1	0	0	0	0	1	0	0	0	1	10	4	1	2	-3	-3	-3	-3	-3	-3	-3	-3	-3	-3
1253	42576.7	856	8	1	24	1	1	1	1	1	2	5	3	6	5	1	1	2	3	1	1	1	1	2	19	1	0	0	0	1	0	0	0	0	2	-3	-3	-3	-3	-3	-3	-3	-3	-3	-3	-3	-3	-3	-3
4591	42576.8	659	8	1	29	1	1	1	1	1	2	3	3	3	2	5	1	2	3	3	1	1	2	-3	28	1	0	0	0	0	1	0	0	0	2	-3	-3	-3	-3	-3	-3	-3	-3	-3	-3	-3	-3	-3	-3
5504	42576.8	1518	8	1	21	1	1	1	1	1	2	5	0	3	2	10	1	2	1	2	1	1	1	2	20	1	0	0	0	0	0	0	0	1	2	-3	-3	-3	-3	-3	-3	-3	-3	-3	-3	-3	-3	-3	-3
9304	42576.8	610	8	1	21	1	1	1	1	1	2	1	13	13	2	5	1	2	2	2	1	1	1	2	20	1	0	0	0	0	1	0	0	0	1	1	2	2	1	1	0	0	0	0	1	0	0	1	4
12443	42576.9	1066	8	1	21	1	1	1	1	1	2	1	13	13	1	5	1	2	2	3	1	2	1	2	20	2	0	0	0	0	1	0	0	0	2	-3	-3	-3	-3	-3	-3	-3	-3	-3	-3	-3	-3	-3	-3
17287	42577.4	1111	8	1	19	1	1	1	1	2	2	3	13	13	1	7	1	2	1	1	1	2	2	-3	18	1	0	0	0	0	1	0	0	0	2	-3	-3	-3	-3	-3	-3	-3	-3	-3	-3	-3	-3	-3	-3
20248	42578	965	8	1	30	1	1	1	1	5	2	1	13	13	1	5	2	1	2	2	1	2	1	2	17	1	0	0	0	0	1	0	0	0	2	-3	-3	-3	-3	-3	-3	-3	-3	-3	-3	-3	-3	-3	-3
199	42576.7	794	2	1	30	1	1	1	1	1	2	4	3	2	2	5	1	2	2	3	1	1	1	1	20	2	0	0	0	0	0	0	0	1	1	1	1	2	1	1	0	0	0	0	1	0	0	1	4
226	42576.7	928	2	1	29	1	1	1	1	1	2	1	5	6	2	5	2	2	3	4	1	1	1	2	18	1	0	1	0	0	1	0	0	0	1	2	4	1	1	1	0	0	0	0	1	0	0	1	1
541	42576.7	926	2	1	21	1	1	1	1	1	2	3	2	5	2	4	1	2	1	3	1	2	2	-3	17	2	0	0	0	0	1	0	0	0	1	3	4	1	2	-3	-3	-3	-3	-3	-3	-3	-3	-3	-3
710	42576.7	610	2	1	26	1	1	1	1	1	2	4	5	8	2	5	1	2	2	3	1	1	1	2	18	1	0	0	0	0	0	0	0	1	1	1	4	1	1	1	0	0	0	0	1	0	0	1	5
965	42576.7	876	2	1	26	1	1	1	1	1	2	5	2	8	2	7	1	2	2	5	1	1	1	2	24	1	0	0	0	0	1	0	0	0	1	2	4	1	1	3	0	0	0	0	1	0	0	1	4
1070	42576.7	772	2	1	22	1	1	1	1	1	2	5	2	3	2	1	1	2	3	2	1	2	1	2	18	1	0	0	0	0	1	0	0	0	2	-3	-3	-3	-3	-3	-3	-3	-3	-3	-3	-3	-3	-3	-3
1470	42576.7	647	2	1	30	1	1	1	1	1	2	5	5	4	2	5	1	2	3	5	1	1	1	1	24	1	0	0	0	0	1	0	0	0	1	7	3	2	1	3	0	0	0	0	1	0	0	1	1
2188	42576.7	626	8	1	23	1	1	1	1	1	2	1	13	13	1	1	1	2	4	3	1	2	1	2	20	1	0	0	0	0	0	0	0	1	2	-3	-3	-3	-3	-3	-3	-3	-3	-3	-3	-3	-3	-3	-3
4134	42576.8	543	8	1	19	1	1	1	1	1	2	1	13	13	1	1	1	2	2	1	1	1	1	2	18	1	0	0	0	0	0	0	0	1	2	-3	-3	-3	-3	-3	-3	-3	-3	-3	-3	-3	-3	-3	-3
4554	42576.8	1462	8	1	27	1	1	1	1	1	2	3	13	13	5	4	1	2	2	2	1	1	2	-3	24	1	0	0	0	0	1	0	0	0	1	2	4	1	2	-3	-3	-3	-3	-3	-3	-3	-3	-3	-3
8083	42576.8	972	8	1	21	1	1	1	1	1	2	3	13	13	1	1	1	2	2	1	1	2	1	2	20	1	0	0	0	0	0	0	0	1	2	-3	-3	-3	-3	-3	-3	-3	-3	-3	-3	-3	-3	-3	-3
8109	42576.8	710	8	1	37	1	1	1	1	1	2	3	13	13	2	6	1	2	3	3	1	1	2	-3	27	1	0	0	0	0	0	0	0	1	2	-3	-3	-3	-3	-3	-3	-3	-3	-3	-3	-3	-3	-3	-3
8214	42576.8	1281	8	1	26	1	1	1	1	1	2	1	13	6	7	5	1	2	2	2	1	1	1	2	23	1	0	0	0	0	1	0	0	0	1	3	3	2	1	2	0	0	0	0	1	0	0	1	5
10038	42576.8	506	8	1	18	1	1	1	1	1	2	3	13	13	1	1	1	2	2	1	3	2	1	1	18	1	0	0	0	0	1	0	0	0	2	-3	-3	-3	-3	-3	-3	-3	-3	-3	-3	-3	-3	-3	-3
11991	42576.9	890	8	1	22	1	1	1	1	1	2	2	3	11	2	9	1	2	3	1	1	2	1	2	22	1	0	0	0	0	1	0	0	0	1	10	2	1	2	-3	-3	-3	-3	-3	-3	-3	-3	-3	-3
12292	42576.9	939	8	1	16	1	1	1	1	1	2	3	13	13	1	1	1	2	1	1	1	1	2	-3	16	1	0	0	0	0	1	0	0	0	1	3	2	1	2	-3	-3	-3	-3	-3	-3	-3	-3	-3	-3
12527	42576.9	387	8	1	17	1	1	1	1	1	2	3	13	13	1	1	1	2	1	1	1	2	1	2	16	1	0	0	0	0	1	0	0	0	2	-3	-3	-3	-3	-3	-3	-3	-3	-3	-3	-3	-3	-3	-3
18784	42577.7	850	8	1	18	1	1	1	1	1	2	1	13	13	1	1	1	2	1	1	1	1	1	2	18	1	0	0	0	0	0	0	0	1	2	-3	-3	-3	-3	-3	-3	-3	-3	-3	-3	-3	-3	-3	-3
19452	42577.9	751	8	1	26	1	1	1	1	1	2	4	8	2	1	5	2	1	2	3	1	1	2	-3	19	1	0	0	0	0	0	0	0	1	2	-3	-3	-3	-3	-3	-3	-3	-3	-3	-3	-3	-3	-3	-3
20038	42578	782	8	1	21	1	1	1	1	1	2	3	13	13	4	1	1	2	2	1	1	2	2	-3	20	1	0	0	0	0	0	0	0	1	2	-3	-3	-3	-3	-3	-3	-3	-3	-3	-3	-3	-3	-3	-3
20903	42578.6	837	8	1	28	1	1	1	1	1	2	3	13	6	5	5	1	2	2	3	1	2	2	-3	23	1	0	0	0	0	1	0	0	0	2	-3	-3	-3	-3	-3	-3	-3	-3	-3	-3	-3	-3	-3	-3
245	42576.7	1045	6	1	35	1	1	1	1	1	2	3	3	0	3	5	2	1	2	5	1	2	2	-3	18	1	0	0	0	0	1	0	0	0	1	1	4	1	1	1	0	0	0	0	1	0	0	1	1
662	42576.7	842	6	1	35	1	1	1	1	1	2	5	13	13	2	10	1	2	1	5	1	1	1	2	22	1	0	0	0	0	0	0	0	1	2	-3	-3	-3	-3	-3	-3	-3	-3	-3	-3	-3	-3	-3	-3
672	42576.7	975	6	1	28	1	1	1	1	1	2	4	10	1	2	5	1	2	3	3	1	1	1	1	20	1	0	0	0	0	1	0	0	0	1	2	4	1	1	2	0	0	0	0	1	0	0	1	4
922	42576.7	1570	6	1	30	1	1	1	1	1	2	2	7	0	2	6	1	2	1	3	1	2	1	2	19	1	0	0	0	0	1	0	0	0	1	2	3	1	2	-3	-3	-3	-3	-3	-3	-3	-3	-3	-3
1806	42576.7	1418	6	1	28	1	1	1	1	1	2	4	5	4	2	5	1	2	3	3	1	1	1	2	19	1	0	0	0	0	1	0	0	0	1	5	3	2	1	1	0	0	0	0	1	0	0	1	5
2296	42576.7	1093	6	1	20	1	1	1	1	1	2	1	13	13	1	1	1	2	2	1	1	1	1	2	16	1	0	0	0	1	0	0	0	0	1	2	3	2	1	2	0	0	0	1	0	0	0	1	4
2521	42576.7	3132	6	1	35	1	1	1	1	1	2	4	2	2	1	7	1	2	1	2	1	1	2	-3	17	1	0	0	0	0	1	0	0	0	1	4	4	1	2	-3	-3	-3	-3	-3	-3	-3	-3	-3	-3
2816	42576.7	342	6	1	18	1	1	1	1	1	2	1	13	13	1	1	1	2	2	1	1	1	1	1	16	1	0	0	0	1	1	0	0	0	1	1	1	2	2	-3	-3	-3	-3	-3	-3	-3	-3	-3	-3
3907	42576.8	501	6	1	19	1	1	1	1	1	2	3	13	13	1	1	1	2	1	1	1	1	1	2	23	1	0	0	0	0	0	0	0	1	2	-3	-3	-3	-3	-3	-3	-3	-3	-3	-3	-3	-3	-3	-3
4135	42576.8	715	6	1	27	1	1	1	1	1	2	1	13	13	1	5	1	2	3	5	1	2	2	-3	21	1	0	0	0	0	1	0	0	0	2	-3	-3	-3	-3	-3	-3	-3	-3	-3	-3	-3	-3	-3	-3
4140	42576.8	438	6	1	38	1	1	1	1	1	2	4	0	5	2	5	1	2	2	3	1	1	1	2	29	1	0	0	0	0	1	0	0	0	2	-3	-3	-3	-3	-3	-3	-3	-3	-3	-3	-3	-3	-3	-3
4283	42576.8	799	3	1	18	1	1	1	1	1	2	2	0	1	5	1	1	2	1	1	1	1	1	2	17	1	0	0	0	0	1	0	0	0	1	1	4	1	1	1	0	0	0	0	1	0	0	2	-3
4492	42576.8	627	3	1	27	1	1	1	1	7	2	1	4	1	1	5	2	2	3	4	1	2	2	-3	26	1	0	0	0	0	1	0	0	0	1	1	2	2	2	-3	-3	-3	-3	-3	-3	-3	-3	-3	-3
5294	42576.8	536	6	1	21	1	1	1	1	1	2	1	13	13	1	5	1	2	3	3	1	2	1	2	20	1	0	0	0	0	1	1	0	0	2	-3	-3	-3	-3	-3	-3	-3	-3	-3	-3	-3	-3	-3	-3
5472	42576.8	693	6	1	24	1	1	1	1	1	2	5	0	8	2	6	1	2	2	3	1	1	1	2	18	1	0	0	0	0	1	0	0	0	2	-3	-3	-3	-3	-3	-3	-3	-3	-3	-3	-3	-3	-3	-3
6105	42576.8	974	3	1	24	1	1	1	1	1	2	5	5	7	2	5	1	2	1	3	1	1	1	1	17	1	0	0	0	0	0	0	0	1	1	1	4	1	1	1	0	0	0	0	1	0	0	1	4
9276	42576.8	6017	3	1	26	1	1	1	1	1	2	4	8	0	2	2	1	2	3	4	1	1	2	-3	20	1	0	0	0	0	1	0	0	0	1	1	4	1	2	-3	-3	-3	-3	-3	-3	-3	-3	-3	-3
149	42576.7	714	1	1	25	1	1	1	1	1	2	2	6	9	3	5	1	2	2	3	1	1	2	-3	22	1	0	0	0	0	1	0	0	0	1	1	2	2	2	-3	-3	-3	-3	-3	-3	-3	-3	-3	-3
160	42576.7	809	1	1	28	1	1	1	1	1	2	4	5	7	2	5	1	2	2	4	1	1	2	-3	19	2	0	0	0	0	1	0	0	0	1	3	1	2	1	3	0	0	0	0	1	0	0	1	5
247	42576.7	700	1	1	31	1	1	1	1	1	2	2	9	1	1	7	1	2	1	4	1	1	1	2	25	1	0	0	0	0	0	0	0	1	2	-3	-3	-3	-3	-3	-3	-3	-3	-3	-3	-3	-3	-3	-3
266	42576.7	798	1	1	26	1	1	1	1	1	2	1	13	13	3	5	1	2	3	3	1	1	1	2	24	1	0	0	0	0	1	0	0	0	1	2	4	1	2	-3	-3	-3	-3	-3	-3	-3	-3	-3	-3
270	42576.7	598	1	1	30	1	1	1	1	1	2	4	13	13	2	10	1	2	2	5	1	1	1	1	17	1	0	0	0	0	1	0	0	0	2	-3	-3	-3	-3	-3	-3	-3	-3	-3	-3	-3	-3	-3	-3
283	42576.7	886	1	1	30	1	1	1	1	1	2	1	13	13	1	5	1	2	3	5	1	1	1	1	19	1	0	0	0	0	0	0	0	1	2	-3	-3	-3	-3	-3	-3	-3	-3	-3	-3	-3	-3	-3	-3
302	42576.7	586	1	1	27	1	1	1	1	1	2	1	13	13	1	5	1	2	3	4	1	2	2	-3	22	1	0	0	0	0	1	0	0	0	2	-3	-3	-3	-3	-3	-3	-3	-3	-3	-3	-3	-3	-3	-3
400	42576.7	556	1	1	23	1	1	1	1	1	2	5	0	2	1	6	1	2	3	3	1	1	1	2	22	1	0	0	0	0	0	1	0	0	2	-3	-3	-3	-3	-3	-3	-3	-3	-3	-3	-3	-3	-3	-3
404	42576.7	813	1	1	23	1	1	1	1	1	2	5	6	7	2	4	1	2	1	3	1	2	2	-3	17	1	0	0	0	0	1	0	0	0	1	1	4	1	1	1	0	0	0	0	1	0	0	1	3
236	42576.7	825	7	1	28	1	1	1	1	1	2	1	13	13	1	5	1	2	2	3	1	1	1	2	20	1	0	0	0	0	1	1	0	0	1	1	2	2	1	1	0	0	0	0	1	0	0	1	4
349	42576.7	893	5	1	28	1	1	1	1	1	2	3	3	2	2	6	1	2	3	3	1	1	2	-3	23	1	0	0	0	0	0	0	0	1	2	-3	-3	-3	-3	-3	-3	-3	-3	-3	-3	-3	-3	-3	-3
552	42576.7	720	7	1	32	1	1	1	1	1	2	1	13	0	1	5	1	2	3	3	1	1	1	2	29	1	0	0	0	0	0	0	0	1	1	1	2	2	1	1	0	0	0	0	1	0	0	1	4
572	42576.7	1004	7	1	28	1	1	1	1	1	2	3	13	13	1	7	1	2	2	2	1	1	1	2	26	1	1	0	0	0	0	1	0	0	2	-3	-3	-3	-3	-3	-3	-3	-3	-3	-3	-3	-3	-3	-3
605	42576.7	1177	7	1	26	1	1	1	1	1	2	3	3	0	1	7	1	2	3	3	1	1	1	2	22	1	0	0	0	0	0	1	0	0	1	1	4	1	2	-3	-3	-3	-3	-3	-3	-3	-3	-3	-3
655	42576.7	1212	7	1	29	1	1	1	1	1	2	1	13	13	1	7	1	2	2	3	1	1	1	2	21	1	0	0	0	0	1	0	0	0	1	1	3	2	1	1	0	0	0	0	1	0	0	1	3
656	42576.7	643	7	1	20	1	1	1	1	1	2	1	13	13	1	9	1	2	1	2	4	4	2	-3	17	1	0	0	0	0	0	0	1	0	2	-3	-3	-3	-3	-3	-3	-3	-3	-3	-3	-3	-3	-3	-3
686	42576.7	672	5	1	26	1	1	1	1	1	2	3	5	5	2	5	1	2	3	4	1	1	1	1	18	1	0	0	0	0	1	0	0	0	1	10	4	1	2	-3	-3	-3	-3	-3	-3	-3	-3	-3	-3
933	42576.7	1432	5	1	39	1	1	1	1	1	2	1	13	13	1	5	1	2	3	5	1	1	1	2	22	1	0	0	0	0	1	0	0	0	1	5	3	1	1	2	0	0	0	1	1	0	0	1	4
1422	42576.7	758	5	1	25	1	1	1	1	1	2	1	7	4	2	10	1	1	2	2	1	1	1	2	20	1	0	0	0	1	1	0	0	0	1	3	2	1	1	2	0	0	0	0	1	0	0	1	4
1510	42576.7	959	7	1	21	1	1	1	1	1	2	2	3	0	5	1	1	2	3	1	1	1	2	-3	18	1	0	0	0	0	1	0	0	0	1	2	4	1	1	1	0	0	0	0	1	0	0	1	4
1556	42576.7	1272	5	1	36	1	1	1	1	1	2	1	13	13	1	7	1	2	3	4	1	1	2	-3	31	1	0	0	0	0	0	1	0	0	1	3	2	2	1	1	0	0	0	0	1	0	0	1	5
1908	42576.7	968	7	1	28	1	1	1	1	1	2	1	13	13	1	4	1	2	1	2	1	1	1	2	21	1	0	0	0	1	1	0	0	0	1	3	4	1	2	-3	-3	-3	-3	-3	-3	-3	-3	-3	-3
1934	42576.7	792	7	1	23	1	1	1	1	1	2	3	3	10	5	1	1	2	3	1	1	1	1	2	21	1	0	0	0	0	1	0	0	0	1	2	4	1	1	1	0	0	0	0	1	0	0	1	5
2206	42576.7	1587	7	1	27	1	1	1	1	4	2	4	3	5	2	5	1	2	3	2	1	1	1	1	15	2	0	0	0	0	1	0	0	0	1	1	3	1	1	1	0	0	0	0	1	0	0	1	4
2336	42576.7	903	7	1	26	1	1	1	1	1	2	4	9	8	5	10	1	2	2	4	2	1	2	-3	13	1	0	0	0	0	1	0	0	0	1	1	3	1	2	-3	-3	-3	-3	-3	-3	-3	-3	-3	-3
3320	42576.7	452	7	1	27	1	1	1	1	6	2	1	13	13	4	5	1	2	3	3	1	1	1	1	22	1	0	0	0	0	1	0	0	0	2	-3	-3	-3	-3	-3	-3	-3	-3	-3	-3	-3	-3	-3	-3
3463	42576.7	371	5	1	19	1	1	1	1	1	2	2	1	7	2	5	1	2	3	3	1	1	2	-3	17	1	0	0	0	0	1	0	0	0	1	2	4	1	1	2	0	0	0	0	1	0	0	1	1
3652	42576.7	436	7	1	19	1	1	1	1	1	2	2	1	0	1	1	1	2	1	1	1	1	2	-3	17	1	0	0	0	0	0	0	0	1	2	-3	-3	-3	-3	-3	-3	-3	-3	-3	-3	-3	-3	-3	-3
4172	42576.8	1333	7	1	22	1	1	1	1	1	2	3	13	13	7	6	1	2	1	2	1	1	2	-3	23	1	0	0	0	0	1	0	0	0	2	-3	-3	-3	-3	-3	-3	-3	-3	-3	-3	-3	-3	-3	-3
4412	42576.8	1003	7	1	20	1	1	1	1	1	2	3	13	13	1	1	1	2	2	1	1	1	1	2	18	1	0	0	0	1	1	0	0	0	1	1	2	1	1	1	0	0	0	1	1	0	0	1	3
4616	42576.8	868	7	1	25	1	1	1	1	1	2	1	13	13	1	5	1	2	1	2	1	2	2	-3	24	1	0	0	0	1	1	0	0	0	2	-3	-3	-3	-3	-3	-3	-3	-3	-3	-3	-3	-3	-3	-3
5060	42576.8	860	5	1	20	1	1	1	1	1	2	2	2	0	5	1	1	2	1	1	1	2	1	2	19	1	0	0	0	0	1	0	0	0	2	-3	-3	-3	-3	-3	-3	-3	-3	-3	-3	-3	-3	-3	-3
5380	42576.8	649	7	1	22	1	1	1	1	1	2	1	13	13	1	4	1	2	3	1	1	1	1	1	20	1	0	0	0	0	0	0	0	1	1	1	2	2	1	1	0	0	0	0	1	0	0	1	1
5555	42576.8	554	5	1	28	1	1	1	1	1	2	1	8	8	5	7	1	2	4	3	1	2	2	-3	21	1	0	0	0	1	1	0	0	0	1	1	3	2	2	-3	-3	-3	-3	-3	-3	-3	-3	-3	-3
5601	42576.8	709	7	1	25	1	1	1	1	1	2	3	9	11	1	7	1	2	1	2	1	1	1	2	21	1	0	0	0	0	1	0	0	0	1	2	4	1	1	2	0	0	0	0	1	0	0	1	1
6043	42576.8	793	7	1	31	1	1	1	1	1	2	1	13	13	1	5	1	2	4	3	1	4	1	2	16	1	0	0	0	0	1	1	0	0	1	1	3	2	1	1	0	0	0	0	1	1	0	1	1
6223	42576.8	1196	7	1	33	1	1	1	1	1	2	1	4	2	1	10	2	1	1	5	1	1	1	1	23	2	0	0	0	0	0	1	0	0	1	1	1	2	1	1	0	0	0	0	0	1	0	1	4
6455	42576.8	971	7	1	29	1	1	1	1	7	2	1	13	13	1	2	1	2	2	3	1	2	1	1	16	1	0	0	1	0	1	0	0	0	1	52	2	2	1	32	0	0	1	0	1	0	0	1	3
6579	42576.8	1118	7	1	17	1	1	1	1	1	2	3	2	0	5	1	1	2	1	1	1	1	1	1	15	1	0	0	0	0	1	0	0	0	2	-3	-3	-3	-3	-3	-3	-3	-3	-3	-3	-3	-3	-3	-3
6743	42576.8	1374	7	1	20	1	1	1	1	1	2	3	2	0	5	1	1	2	1	1	1	1	1	2	19	1	0	0	0	0	0	0	0	1	2	-3	-3	-3	-3	-3	-3	-3	-3	-3	-3	-3	-3	-3	-3
6912	42576.8	1448	5	1	43	1	1	1	1	1	2	3	13	13	2	4	1	2	1	2	1	1	1	1	23	1	0	0	0	0	1	0	0	0	1	1	1	1	1	1	0	0	0	0	1	0	0	1	1
7022	42576.8	698	7	1	34	1	1	1	1	1	2	1	13	6	1	4	2	2	2	3	1	1	2	-3	29	1	0	0	0	0	1	0	0	0	2	-3	-3	-3	-3	-3	-3	-3	-3	-3	-3	-3	-3	-3	-3
7577	42576.8	1164	7	1	26	1	1	1	1	1	2	1	13	13	1	5	1	2	4	4	1	2	2	-3	16	1	0	0	0	0	0	0	0	1	2	-3	-3	-3	-3	-3	-3	-3	-3	-3	-3	-3	-3	-3	-3
7886	42576.8	1402	5	1	21	1	1	1	1	1	2	2	10	1	1	1	1	2	3	1	1	2	1	2	20	1	0	0	0	0	1	1	0	0	1	2	4	1	2	-3	-3	-3	-3	-3	-3	-3	-3	-3	-3
7923	42576.8	591	5	1	17	1	1	1	1	1	2	3	13	13	1	1	1	2	1	1	1	4	1	2	15	1	0	0	0	0	1	0	0	0	2	-3	-3	-3	-3	-3	-3	-3	-3	-3	-3	-3	-3	-3	-3
7959	42576.8	1090	7	1	26	1	1	1	1	1	2	4	8	11	2	9	1	2	1	1	1	1	1	2	20	1	0	0	0	0	1	0	0	0	2	-3	-3	-3	-3	-3	-3	-3	-3	-3	-3	-3	-3	-3	-3
8252	42576.8	693	5	1	25	1	1	1	1	2	2	5	8	9	1	5	1	2	2	3	1	1	1	1	20	1	0	0	0	0	0	1	1	0	1	2	4	1	1	2	0	0	0	0	1	1	0	1	3
8469	42576.8	957	5	1	24	1	1	1	1	1	2	5	4	3	3	7	1	2	3	3	1	1	2	-3	23	1	0	0	0	0	1	0	0	0	1	1	4	1	1	1	0	0	0	0	1	0	0	1	1
8656	42576.8	590	5	1	45	1	1	1	1	1	2	1	13	13	1	5	2	1	3	4	1	2	2	-3	31	1	0	0	0	1	0	0	0	0	2	-3	-3	-3	-3	-3	-3	-3	-3	-3	-3	-3	-3	-3	-3
9466	42576.8	702	7	1	21	1	1	1	1	1	2	1	13	13	5	1	1	2	3	1	1	2	1	2	17	1	0	0	0	0	1	0	0	0	1	1	3	1	2	-3	-3	-3	-3	-3	-3	-3	-3	-3	-3
9498	42576.8	2199	5	1	20	1	1	1	1	1	2	2	2	0	5	1	1	2	1	1	1	1	1	1	18	1	0	0	0	0	1	0	0	0	1	2	4	1	2	-3	-3	-3	-3	-3	-3	-3	-3	-3	-3
9555	42576.8	470	7	1	21	1	1	1	1	1	1	3	3	5	1	6	1	2	2	5	1	1	2	-3	19	1	0	0	0	0	1	0	0	0	2	-3	-3	-3	-3	-3	-3	-3	-3	-3	-3	-3	-3	-3	-3
10283	42576.8	543	5	1	16	1	1	1	1	1	2	1	13	13	1	1	1	2	2	1	1	2	1	2	16	1	0	0	0	1	1	0	0	0	1	1	4	1	1	1	0	0	0	1	1	0	0	2	-3
11791	42576.9	763	5	1	20	1	1	1	1	1	2	2	2	0	2	1	1	2	3	1	1	1	1	1	15	2	1	0	0	0	1	1	0	0	1	2	4	1	1	1	1	0	0	0	0	0	0	1	5
11832	42576.9	730	7	1	22	1	1	1	1	1	2	3	13	13	1	1	1	2	3	1	1	1	1	2	21	1	0	0	0	0	0	0	0	1	1	1	4	1	1	1	0	0	0	0	1	0	0	1	5
12091	42576.9	1286	7	1	46	1	1	1	1	1	2	1	13	13	1	2	2	1	3	3	1	1	1	2	33	1	0	0	0	0	1	0	0	0	1	2	4	1	1	1	0	0	0	0	1	0	0	1	1
17322	42577.4	1164	7	1	29	1	1	1	1	1	2	3	0	4	5	4	1	2	2	2	1	1	1	2	23	1	0	0	0	0	1	0	0	0	1	3	3	1	2	-3	-3	-3	-3	-3	-3	-3	-3	-3	-3
17456	42577.4	1351	7	1	25	1	1	1	1	4	2	2	6	1	2	1	1	2	3	1	1	4	2	-3	21	1	0	0	0	1	1	1	0	0	1	2	4	1	1	1	0	0	0	1	1	0	0	1	3
17565	42577.4	970	5	1	21	1	1	1	1	1	2	3	2	5	5	1	1	2	2	1	1	2	1	2	16	2	0	0	0	0	0	0	0	1	2	-3	-3	-3	-3	-3	-3	-3	-3	-3	-3	-3	-3	-3	-3
17617	42577.5	924	7	1	33	1	1	1	1	1	2	1	10	9	1	6	2	2	3	4	1	1	1	2	16	1	0	0	0	0	1	0	1	0	1	2	3	1	1	1	0	0	0	0	1	0	0	1	1
310	42576.7	618	2	1	22	1	1	1	1	1	2	4	0	1	5	1	1	2	3	2	1	2	1	2	16	1	0	0	0	0	0	0	0	1	1	1	4	1	2	-3	-3	-3	-3	-3	-3	-3	-3	-3	-3
1053	42576.7	2570	8	1	30	1	1	1	1	1	2	1	10	0	1	5	2	2	3	4	1	2	1	2	16	1	0	0	0	0	1	1	0	0	1	1	1	2	1	1	0	0	0	0	1	0	0	1	1
1469	42576.7	752	2	1	34	1	1	1	1	1	2	4	10	0	2	5	1	2	3	3	1	1	2	-3	20	1	0	0	0	0	1	0	0	0	1	3	4	1	1	1	0	0	0	0	1	0	0	1	4
8790	42576.8	434	8	1	31	1	1	1	1	1	2	1	13	13	1	5	1	2	3	2	1	1	1	2	31	1	0	0	0	1	0	0	0	0	2	-3	-3	-3	-3	-3	-3	-3	-3	-3	-3	-3	-3	-3	-3
9569	42576.8	620	8	1	22	1	1	1	1	1	2	2	1	0	2	5	1	2	3	3	1	2	2	-3	20	1	0	0	0	0	1	0	0	0	2	-3	-3	-3	-3	-3	-3	-3	-3	-3	-3	-3	-3	-3	-3
13043	42576.9	1011	8	1	25	1	1	1	1	1	2	3	13	13	1	7	3	2	1	2	1	1	1	2	22	1	0	0	0	0	1	0	0	0	2	-3	-3	-3	-3	-3	-3	-3	-3	-3	-3	-3	-3	-3	-3
13382	42576.9	448	8	1	22	1	1	1	1	1	2	1	13	13	1	5	1	2	2	2	1	1	2	-3	18	1	0	0	0	0	0	0	0	1	2	-3	-3	-3	-3	-3	-3	-3	-3	-3	-3	-3	-3	-3	-3
17969	42577.5	2066	2	1	50	1	1	1	1	1	2	5	13	13	3	4	2	1	1	5	3	2	2	-3	40	1	0	0	0	0	1	0	0	0	2	-3	-3	-3	-3	-3	-3	-3	-3	-3	-3	-3	-3	-3	-3
19160	42577.8	624	8	1	24	1	1	1	1	1	2	3	13	13	5	1	1	2	3	2	1	1	2	-3	20	1	0	0	0	0	1	0	0	0	1	1	3	1	2	-3	-3	-3	-3	-3	-3	-3	-3	-3	-3
1156	42576.7	678	6	1	21	1	1	1	1	1	2	3	13	13	1	6	1	2	2	2	1	1	2	-3	17	1	0	0	0	0	1	0	0	0	2	-3	-3	-3	-3	-3	-3	-3	-3	-3	-3	-3	-3	-3	-3
3644	42576.7	693	6	1	20	1	1	1	1	1	2	4	1	0	5	1	1	2	1	1	1	1	1	2	18	1	0	0	0	0	0	0	0	1	1	1	4	1	2	-3	-3	-3	-3	-3	-3	-3	-3	-3	-3
3743	42576.7	1004	6	1	26	1	1	1	1	1	2	1	13	13	1	4	2	2	2	3	1	1	1	2	19	1	0	0	0	0	1	0	0	0	1	2	4	1	1	3	0	0	0	0	1	1	0	1	4
4378	42576.8	1027	3	1	24	1	1	1	1	1	2	5	4	0	2	4	1	2	1	3	1	2	1	2	21	1	0	0	0	0	1	0	1	0	2	-3	-3	-3	-3	-3	-3	-3	-3	-3	-3	-3	-3	-3	-3
4614	42576.8	648	6	1	20	1	1	1	1	1	2	3	2	1	3	1	1	2	3	1	1	2	1	2	19	1	0	0	0	0	1	0	0	0	1	1	4	1	1	1	0	0	0	0	1	0	0	1	2
5376	42576.8	1015	6	1	25	1	1	1	1	6	2	2	1	12	5	1	1	2	3	2	1	4	1	2	20	1	0	0	0	0	0	0	0	1	2	-3	-3	-3	-3	-3	-3	-3	-3	-3	-3	-3	-3	-3	-3
5440	42576.8	1153	6	1	22	1	1	1	1	1	2	3	4	0	3	1	1	2	3	2	1	1	1	1	19	1	0	0	0	0	1	0	0	0	1	1	4	1	1	1	0	0	0	0	1	0	0	1	2
425	42576.7	891	1	1	26	1	1	1	1	1	2	4	0	3	2	9	1	2	3	1	1	1	1	1	18	1	0	0	0	0	1	0	0	0	1	1	4	1	1	1	0	0	0	0	1	0	0	2	-3
426	42576.7	842	1	1	26	1	1	1	1	1	2	2	5	4	2	5	1	2	2	3	1	1	1	1	18	2	0	0	0	0	1	0	0	0	1	1	3	1	1	1	0	0	0	0	1	0	0	1	4
470	42576.7	1298	1	1	24	1	1	1	1	1	2	5	3	3	5	5	1	2	2	3	1	1	1	1	21	1	0	0	0	0	1	1	0	0	1	2	3	1	1	1	0	0	0	0	1	0	0	1	1
490	42576.7	1198	1	1	19	1	1	1	1	1	2	5	0	0	5	1	1	2	1	1	1	1	1	2	16	1	0	0	0	0	1	0	0	0	1	1	4	1	2	-3	-3	-3	-3	-3	-3	-3	-3	-3	-3
497	42576.7	768	1	1	27	1	1	1	1	1	2	4	3	1	2	5	1	2	2	3	1	2	2	-3	22	1	0	0	0	0	0	0	0	1	2	-3	-3	-3	-3	-3	-3	-3	-3	-3	-3	-3	-3	-3	-3
507	42576.7	586	1	1	25	1	1	1	1	1	2	1	13	13	4	2	1	2	3	3	1	1	2	-3	18	1	0	0	0	0	1	0	0	0	2	-3	-3	-3	-3	-3	-3	-3	-3	-3	-3	-3	-3	-3	-3
515	42576.7	928	1	1	28	1	1	1	1	1	2	4	3	0	3	5	1	2	3	3	1	1	1	2	24	1	0	0	0	0	1	0	0	0	1	3	4	1	1	2	0	0	0	0	1	0	0	1	1
519	42576.7	1048	1	1	25	1	1	1	1	1	2	1	13	13	4	9	1	2	1	1	1	1	2	-3	19	1	0	0	0	0	1	1	0	0	1	1	4	1	1	1	0	0	0	0	1	0	0	1	5
531	42576.7	807	1	1	24	1	1	1	1	1	2	5	1	0	3	9	1	2	3	1	1	1	1	2	22	1	0	0	0	0	1	0	0	0	2	-3	-3	-3	-3	-3	-3	-3	-3	-3	-3	-3	-3	-3	-3
538	42576.7	726	1	1	23	1	1	1	1	1	2	2	5	6	3	4	1	2	2	2	1	1	1	2	19	1	0	0	0	0	1	0	0	0	1	1	4	1	1	1	0	0	0	0	1	0	0	1	5
542	42576.7	875	1	1	22	1	1	1	1	1	2	5	0	6	5	10	1	2	3	5	1	1	1	2	18	1	0	0	0	0	0	0	0	1	2	-3	-3	-3	-3	-3	-3	-3	-3	-3	-3	-3	-3	-3	-3
577	42576.7	867	1	1	24	1	1	1	1	1	2	3	3	1	5	6	1	2	2	3	1	1	2	-3	20	1	0	0	0	0	1	0	0	0	1	1	4	1	1	1	0	0	0	0	1	0	0	1	5
593	42576.7	502	1	1	22	1	1	1	1	1	2	1	13	13	1	6	1	2	1	2	1	2	1	2	17	1	0	0	0	0	1	0	0	0	2	-3	-3	-3	-3	-3	-3	-3	-3	-3	-3	-3	-3	-3	-3
594	42576.7	583	1	1	22	1	1	1	1	1	2	1	13	13	1	4	1	2	1	3	1	1	2	-3	18	1	0	0	0	0	1	0	0	0	2	-3	-3	-3	-3	-3	-3	-3	-3	-3	-3	-3	-3	-3	-3
688	42576.7	1105	1	1	26	1	1	1	1	1	2	5	5	9	2	5	1	2	3	4	1	1	2	-3	22	1	0	0	0	0	1	0	0	0	2	-3	-3	-3	-3	-3	-3	-3	-3	-3	-3	-3	-3	-3	-3
830	42576.7	1465	1	1	36	1	1	1	1	1	2	5	3	4	2	4	3	1	1	4	1	1	1	2	25	1	0	0	0	1	0	0	0	0	1	2	3	1	1	1	0	0	0	1	0	0	0	1	1
978	42576.7	906	1	1	24	1	1	1	1	1	2	4	0	5	2	5	1	2	2	3	1	2	1	2	22	1	0	0	0	0	1	0	0	0	2	-3	-3	-3	-3	-3	-3	-3	-3	-3	-3	-3	-3	-3	-3
1077	42576.7	1099	1	1	27	1	1	1	1	1	2	1	8	0	1	5	1	2	3	5	1	1	1	1	20	1	0	0	0	0	1	0	0	0	1	1	3	2	2	-3	-3	-3	-3	-3	-3	-3	-3	-3	-3
1114	42576.7	1459	1	1	20	1	1	1	1	1	2	4	5	6	1	2	3	1	4	2	1	1	1	1	20	2	0	0	1	0	0	0	0	0	1	5	3	1	1	2	0	1	0	0	0	0	0	1	1
1326	42576.7	1118	1	1	25	1	1	1	1	1	2	3	3	0	2	6	1	2	1	2	1	1	1	2	20	1	0	0	0	0	1	0	0	0	2	-3	-3	-3	-3	-3	-3	-3	-3	-3	-3	-3	-3	-3	-3
1530	42576.7	1560	1	1	29	1	1	1	1	1	2	4	13	13	1	4	2	1	2	3	3	2	2	-3	21	1	0	0	0	0	0	0	1	0	1	1	4	1	1	1	0	0	0	0	1	0	0	1	4
1531	42576.7	702	1	1	22	1	1	1	1	1	2	3	1	0	2	7	1	2	1	3	1	1	1	2	18	1	0	0	0	0	0	1	0	0	1	1	3	1	1	1	0	0	0	0	0	1	0	1	5
1644	42576.7	1348	1	1	23	1	1	1	1	1	2	3	4	10	2	5	1	2	2	2	1	1	1	2	22	1	0	0	0	0	1	0	0	0	2	-3	-3	-3	-3	-3	-3	-3	-3	-3	-3	-3	-3	-3	-3
1775	42576.7	1119	4	1	22	1	1	1	1	1	3	1	13	0	1	1	1	2	3	1	1	1	1	1	20	1	0	0	0	0	1	0	0	0	1	5	3	1	1	2	0	0	0	0	1	0	0	1	1
1837	42576.7	3549	1	1	34	1	1	1	1	1	2	1	12	10	1	5	1	2	3	4	1	1	1	1	21	1	0	0	0	0	1	1	0	0	1	2	4	1	2	-3	-3	-3	-3	-3	-3	-3	-3	-3	-3
1923	42576.7	741	4	1	19	1	1	1	1	1	2	2	1	0	5	1	1	2	3	1	1	1	1	2	17	1	0	0	0	0	1	0	0	0	1	1	2	2	1	1	0	0	0	0	1	0	0	1	5
2033	42576.7	806	4	1	25	1	1	1	1	1	2	1	13	13	1	5	1	2	2	2	1	1	1	1	30	1	0	0	0	1	0	0	0	0	2	-3	-3	-3	-3	-3	-3	-3	-3	-3	-3	-3	-3	-3	-3
2077	42576.7	3269	1	1	25	1	1	1	1	7	2	1	13	13	1	6	1	2	1	2	3	2	1	2	26	1	1	0	0	1	1	0	0	0	1	3	3	1	1	1	1	0	0	0	1	0	0	1	2
2078	42576.7	2804	1	1	23	1	1	1	1	1	2	4	2	5	2	5	1	2	2	3	1	1	1	1	16	1	0	0	0	0	1	0	0	0	1	3	3	1	1	1	0	0	0	0	1	0	0	1	3
2121	42576.7	1934	1	1	27	1	1	1	1	1	2	3	3	1	3	5	1	2	3	4	1	2	1	2	20	1	0	1	0	0	1	0	0	0	1	10	4	1	2	-3	-3	-3	-3	-3	-3	-3	-3	-3	-3
2123	42576.7	452	4	1	18	1	1	1	1	1	2	1	13	13	1	1	1	2	1	2	1	1	1	1	16	1	0	0	0	0	1	1	0	0	2	-3	-3	-3	-3	-3	-3	-3	-3	-3	-3	-3	-3	-3	-3
2528	42576.7	751	1	1	21	1	1	1	1	1	2	4	3	5	3	1	1	2	2	2	1	1	2	-3	18	1	0	0	0	0	1	1	0	0	1	3	3	1	1	1	0	0	0	0	1	0	0	1	2
6983	42576.8	477	4	1	19	1	1	1	1	1	2	5	0	3	5	7	1	2	1	3	1	1	1	2	18	1	0	0	0	0	1	0	0	0	2	-3	-3	-3	-3	-3	-3	-3	-3	-3	-3	-3	-3	-3	-3
8237	42576.8	1042	4	1	45	1	1	1	1	1	2	5	6	7	2	6	3	1	1	2	1	1	1	1	17	1	0	0	0	1	0	0	0	0	1	3	3	1	1	3	0	0	0	1	0	0	0	1	1
8434	42576.8	646	4	1	18	1	1	1	1	1	2	3	13	0	1	1	1	2	1	2	1	1	1	2	18	1	0	0	0	0	0	0	0	1	2	-3	-3	-3	-3	-3	-3	-3	-3	-3	-3	-3	-3	-3	-3
9138	42576.8	436	4	1	19	1	1	1	1	1	2	1	13	13	1	1	1	2	1	5	1	2	1	2	18	1	0	0	0	0	1	1	0	0	1	1	2	2	2	-3	-3	-3	-3	-3	-3	-3	-3	-3	-3
9378	42576.8	778	4	1	21	1	1	1	1	1	2	3	11	13	1	7	1	2	1	4	1	1	1	2	19	1	0	0	0	0	1	0	0	0	2	-3	-3	-3	-3	-3	-3	-3	-3	-3	-3	-3	-3	-3	-3
9887	42576.8	1705	4	1	29	1	1	1	1	1	2	3	5	5	5	5	1	2	1	2	2	1	1	1	22	1	0	0	0	1	1	0	0	0	1	2	1	2	2	-3	-3	-3	-3	-3	-3	-3	-3	-3	-3
10814	42576.8	877	4	1	30	1	1	1	1	1	2	5	2	5	2	5	1	2	3	3	1	4	2	-3	25	1	0	0	0	0	1	0	0	0	2	-3	-3	-3	-3	-3	-3	-3	-3	-3	-3	-3	-3	-3	-3
11627	42576.9	673	4	1	30	1	1	1	1	1	2	1	4	10	1	7	1	2	3	4	1	1	1	1	22	1	0	0	0	0	1	1	0	0	1	1	2	2	1	2	0	0	0	0	1	0	0	1	3
11684	42576.9	1241	4	1	21	1	1	1	1	1	2	3	13	13	7	4	1	2	1	3	1	1	1	2	19	1	0	0	0	1	0	1	0	0	2	-3	-3	-3	-3	-3	-3	-3	-3	-3	-3	-3	-3	-3	-3
12012	42576.9	1437	4	1	35	1	1	1	1	1	2	5	13	13	1	5	2	1	1	3	3	2	2	-3	12	1	0	0	0	1	1	0	0	0	1	1	3	1	2	-3	-3	-3	-3	-3	-3	-3	-3	-3	-3
12339	42576.9	579	4	1	31	1	1	1	1	1	2	1	13	13	1	4	3	2	1	2	1	1	1	1	25	1	1	0	0	0	0	0	0	0	2	-3	-3	-3	-3	-3	-3	-3	-3	-3	-3	-3	-3	-3	-3
12751	42576.9	537	4	1	32	1	1	1	1	1	2	1	13	13	1	6	1	2	2	2	1	2	2	-3	20	1	0	0	0	0	1	0	0	0	1	1	4	1	1	1	0	0	0	0	1	0	0	1	1
13372	42576.9	1021	4	1	25	1	1	1	1	1	2	1	13	13	3	4	1	2	1	2	1	1	2	-3	18	1	0	0	0	0	1	0	0	0	1	1	2	2	1	1	0	0	0	0	1	0	0	1	4
14122	42576.9	681	1	1	21	1	1	1	1	1	2	2	3	0	5	1	1	2	3	1	1	4	1	2	18	1	0	0	0	0	0	0	0	1	1	1	1	2	1	1	0	0	0	0	0	0	1	1	5
14137	42576.9	452	1	1	23	1	1	1	1	1	2	2	13	13	2	3	1	2	2	4	1	1	1	2	18	1	0	0	0	0	1	0	0	0	1	1	4	1	1	1	0	0	0	0	1	0	0	1	4
14163	42576.9	458	1	1	17	1	1	1	1	1	2	3	13	13	1	1	1	2	1	1	1	1	2	-3	16	2	0	0	0	0	1	0	0	0	2	-3	-3	-3	-3	-3	-3	-3	-3	-3	-3	-3	-3	-3	-3
14232	42577	1027	1	1	28	1	1	1	1	1	2	4	1	1	2	4	1	2	2	3	1	1	1	1	15	1	0	0	0	1	1	1	0	0	1	3	4	1	2	-3	-3	-3	-3	-3	-3	-3	-3	-3	-3
14303	42577	1064	1	1	32	1	1	1	1	1	2	5	1	1	2	6	1	2	2	5	1	1	1	2	24	2	1	0	0	0	1	0	0	0	1	1	4	1	2	-3	-3	-3	-3	-3	-3	-3	-3	-3	-3
14413	42577	995	1	1	24	1	1	1	1	1	2	5	4	8	5	7	1	2	1	3	1	2	2	-3	19	1	0	0	0	0	1	0	0	0	1	1	4	1	1	1	0	0	0	0	1	0	0	1	2
14415	42577	1238	1	1	38	1	1	1	1	1	2	5	13	13	5	4	2	1	1	3	1	2	2	-3	18	1	0	0	0	0	1	0	0	0	2	-3	-3	-3	-3	-3	-3	-3	-3	-3	-3	-3	-3	-3	-3
14715	42577	1021	4	1	29	1	1	1	1	1	2	3	13	13	1	4	1	2	1	3	1	4	2	-3	29	1	0	0	0	0	0	0	0	1	1	1	4	1	2	-3	-3	-3	-3	-3	-3	-3	-3	-3	-3
15559	42577	962	4	1	18	1	1	1	1	1	2	1	13	13	1	1	1	2	1	1	1	2	1	2	12	1	0	0	0	0	1	0	0	0	2	-3	-3	-3	-3	-3	-3	-3	-3	-3	-3	-3	-3	-3	-3
15800	42577	672	1	1	22	1	1	1	1	6	2	2	3	3	5	1	1	2	3	1	1	1	1	2	20	1	0	0	0	0	1	0	0	0	1	1	1	2	1	1	0	0	0	0	1	0	0	1	3
15893	42577	713	1	1	18	1	1	1	1	1	2	3	2	0	5	1	1	2	1	2	1	1	1	2	18	1	0	0	0	0	0	0	0	1	2	-3	-3	-3	-3	-3	-3	-3	-3	-3	-3	-3	-3	-3	-3
15946	42577	658	1	1	20	1	1	1	1	1	2	1	13	13	1	5	1	2	2	2	2	1	2	-3	20	1	0	0	0	0	1	1	0	0	1	2	4	1	2	-3	-3	-3	-3	-3	-3	-3	-3	-3	-3
15956	42577	1199	1	1	19	1	1	1	1	1	2	3	13	13	7	1	1	2	3	2	1	1	1	2	18	1	0	0	0	0	0	1	0	0	2	-3	-3	-3	-3	-3	-3	-3	-3	-3	-3	-3	-3	-3	-3
16012	42577.1	1195	1	1	20	1	1	1	1	1	2	5	13	13	7	1	1	2	3	1	1	1	1	2	18	1	0	0	0	0	1	0	0	0	1	2	4	1	2	-3	-3	-3	-3	-3	-3	-3	-3	-3	-3
17017	42577.4	1356	4	1	22	1	1	1	1	1	2	1	13	7	7	6	1	2	2	2	1	1	1	2	30	1	0	0	0	0	1	0	0	0	1	1	4	1	1	1	0	0	0	0	1	0	0	1	3
17490	42577.4	653	1	1	29	1	1	1	1	1	2	5	2	0	2	5	1	2	2	3	1	1	1	2	18	1	0	0	0	0	0	0	0	1	2	-3	-3	-3	-3	-3	-3	-3	-3	-3	-3	-3	-3	-3	-3
17510	42577.4	1057	1	1	23	1	1	1	1	1	2	4	0	6	2	6	1	2	2	2	1	1	1	2	20	1	0	0	0	0	1	0	0	0	1	2	4	1	1	2	0	0	0	0	1	0	0	1	3
17527	42577.4	960	1	1	20	1	1	1	1	1	2	1	13	0	7	1	1	2	1	1	1	1	2	-3	20	2	0	0	0	0	1	0	0	0	1	1	4	1	2	-3	-3	-3	-3	-3	-3	-3	-3	-3	-3
18049	42577.5	494	4	1	26	1	1	1	1	1	2	1	13	13	1	9	1	2	3	1	1	2	2	-3	27	1	0	0	0	0	1	0	0	0	2	-3	-3	-3	-3	-3	-3	-3	-3	-3	-3	-3	-3	-3	-3
18619	42577.6	667	4	1	23	1	1	1	1	1	2	3	2	5	2	5	1	2	2	2	1	1	1	2	22	1	0	0	0	0	1	0	0	0	2	-3	-3	-3	-3	-3	-3	-3	-3	-3	-3	-3	-3	-3	-3
19035	42577.8	1442	4	1	36	1	1	1	1	5	2	1	13	13	5	6	2	1	2	3	1	1	1	1	30	1	0	0	0	0	1	0	0	0	1	2	4	1	1	1	0	0	0	0	1	0	0	1	5
19132	42577.8	1915	4	1	26	1	1	1	1	1	2	1	13	13	1	6	1	2	2	1	1	1	2	-3	24	1	0	0	0	0	1	0	0	0	1	2	2	1	1	2	0	0	0	0	1	0	0	1	5
19481	42577.9	997	4	1	27	1	1	1	1	1	2	3	13	13	5	5	1	2	2	3	1	1	1	2	21	1	0	0	0	0	0	0	0	1	2	-3	-3	-3	-3	-3	-3	-3	-3	-3	-3	-3	-3	-3	-3
20218	42578	913	4	1	23	1	1	1	1	5	2	4	1	0	3	5	1	2	3	3	1	1	1	1	15	1	0	0	0	0	1	0	0	0	1	3	4	1	1	1	0	0	0	0	1	0	0	1	4
20685	42578.5	1178	4	1	23	1	1	1	1	1	2	3	2	13	2	5	1	2	2	3	1	2	1	2	18	1	0	0	0	0	1	0	0	0	2	-3	-3	-3	-3	-3	-3	-3	-3	-3	-3	-3	-3	-3	-3
20912	42578.6	734	4	1	20	1	1	1	1	6	2	1	13	13	1	1	1	2	2	1	1	1	1	2	19	1	0	0	0	1	0	0	0	0	2	-3	-3	-3	-3	-3	-3	-3	-3	-3	-3	-3	-3	-3	-3
21464	42579	514	1	1	19	1	1	1	1	1	2	3	1	3	5	1	1	2	2	1	1	2	1	2	15	2	0	0	0	0	1	1	0	0	1	1	2	2	1	1	0	0	0	0	1	0	0	1	5
21469	42579	862	4	1	22	1	1	1	1	6	2	3	13	13	7	1	1	2	2	2	1	1	1	2	21	1	0	0	0	0	0	0	0	1	2	-3	-3	-3	-3	-3	-3	-3	-3	-3	-3	-3	-3	-3	-3
8418	42576.8	628	8	1	25	1	1	1	1	1	2	5	8	7	1	4	1	2	1	2	1	1	2	-3	10	1	0	0	0	0	1	0	0	0	1	3	1	2	2	-3	-3	-3	-3	-3	-3	-3	-3	-3	-3
16794	42577.3	734	8	1	23	1	1	1	1	1	2	1	13	13	2	4	2	2	2	2	1	2	2	-3	23	1	0	0	0	0	1	0	0	0	1	2	2	2	2	-3	-3	-3	-3	-3	-3	-3	-3	-3	-3
219	42576.7	898	6	1	35	1	1	1	1	1	2	1	13	13	1	5	1	2	2	4	1	1	2	-3	22	1	0	0	0	0	1	0	0	0	2	-3	-3	-3	-3	-3	-3	-3	-3	-3	-3	-3	-3	-3	-3
2321	42576.7	1745	6	1	24	1	1	1	1	1	2	3	2	1	5	7	1	2	3	4	1	1	1	2	20	1	0	0	0	0	0	0	0	1	2	-3	-3	-3	-3	-3	-3	-3	-3	-3	-3	-3	-3	-3	-3
4643	42576.8	431	6	1	20	1	1	1	1	1	2	3	1	3	3	5	1	2	1	3	1	1	1	2	18	1	0	0	0	0	0	0	0	1	2	-3	-3	-3	-3	-3	-3	-3	-3	-3	-3	-3	-3	-3	-3
6449	42576.8	731	3	1	27	1	1	1	1	1	2	5	5	0	3	4	1	2	1	3	1	1	1	1	20	2	0	0	0	0	1	0	0	0	1	7	3	2	2	-3	-3	-3	-3	-3	-3	-3	-3	-3	-3
10479	42576.8	1130	3	1	34	1	1	1	1	1	2	2	10	0	1	7	1	2	3	3	1	1	2	-3	24	1	0	0	0	0	1	0	0	0	1	1	4	1	1	1	0	0	0	0	1	0	0	1	2
10829	42576.8	1023	3	1	22	1	1	1	1	1	2	2	0	1	5	5	1	2	1	3	1	1	1	2	16	1	0	0	0	0	1	0	0	0	1	1	4	2	2	-3	-3	-3	-3	-3	-3	-3	-3	-3	-3
10935	42576.8	3635	3	1	29	1	1	1	1	1	2	5	11	0	2	10	1	2	3	4	1	1	1	2	20	1	0	0	0	0	0	0	0	1	1	1	1	2	1	1	0	0	0	0	1	0	0	1	3
11355	42576.9	482	6	1	25	1	1	1	1	1	2	1	13	13	2	5	1	2	2	5	1	1	1	1	20	1	0	0	0	0	0	0	0	1	2	-3	-3	-3	-3	-3	-3	-3	-3	-3	-3	-3	-3	-3	-3
11430	42576.9	489	6	1	19	1	1	1	1	1	2	3	13	13	1	1	1	2	2	1	1	1	2	-3	19	1	1	0	0	0	1	0	0	0	2	-3	-3	-3	-3	-3	-3	-3	-3	-3	-3	-3	-3	-3	-3
11759	42576.9	1159	6	1	19	1	1	1	1	1	2	4	13	13	2	4	1	2	1	2	1	1	2	-3	19	1	0	0	0	1	1	0	0	0	2	-3	-3	-3	-3	-3	-3	-3	-3	-3	-3	-3	-3	-3	-3
11869	42576.9	967	6	1	18	1	1	1	1	1	2	3	11	13	1	1	1	2	1	1	1	1	1	2	16	1	0	0	0	0	1	1	0	0	2	-3	-3	-3	-3	-3	-3	-3	-3	-3	-3	-3	-3	-3	-3
12174	42576.9	766	6	1	31	1	1	1	1	1	2	3	13	13	1	4	2	2	1	4	4	1	2	-3	25	1	0	0	0	0	1	1	0	0	2	-3	-3	-3	-3	-3	-3	-3	-3	-3	-3	-3	-3	-3	-3
12283	42576.9	2068	6	1	23	1	1	1	1	1	2	4	2	3	3	6	1	2	3	5	1	1	1	1	20	1	0	0	0	0	0	0	1	0	1	1	2	2	1	1	0	0	0	0	0	0	1	1	4
13255	42576.9	678	3	1	22	1	1	1	1	1	2	4	13	13	1	6	1	2	2	3	1	1	2	-3	22	1	0	0	0	0	1	0	0	0	1	1	4	1	2	-3	-3	-3	-3	-3	-3	-3	-3	-3	-3
14104	42576.9	781	3	1	17	1	1	1	1	1	2	1	13	13	1	1	1	2	1	1	1	1	1	2	16	1	0	0	0	0	1	0	0	0	1	1	4	1	1	1	0	0	0	0	1	0	0	1	4
15058	42577	3333	3	1	64	1	1	1	1	1	2	4	4	8	2	10	2	1	3	5	1	2	2	-3	40	1	0	0	0	0	1	0	0	0	1	5	2	2	2	-3	-3	-3	-3	-3	-3	-3	-3	-3	-3
15615	42577	723	3	1	17	1	1	1	1	1	2	3	0	1	5	1	1	2	1	2	1	1	1	2	17	1	0	0	0	0	1	0	0	0	2	-3	-3	-3	-3	-3	-3	-3	-3	-3	-3	-3	-3	-3	-3
16309	42577.1	1109	3	1	32	1	1	1	1	1	2	2	3	2	5	7	3	1	1	4	1	1	1	2	30	1	0	0	0	0	0	0	0	1	2	-3	-3	-3	-3	-3	-3	-3	-3	-3	-3	-3	-3	-3	-3
16324	42577.1	482	3	1	16	1	1	1	1	1	2	1	13	13	1	1	1	2	1	1	1	1	1	2	16	1	0	0	0	0	1	0	0	0	2	-3	-3	-3	-3	-3	-3	-3	-3	-3	-3	-3	-3	-3	-3
17186	42577.4	1530	3	1	27	1	1	1	1	6	2	1	13	13	1	7	1	2	3	2	1	1	1	1	27	1	0	0	0	0	1	0	0	0	1	1	3	1	1	1	0	0	0	0	1	0	0	1	2
17818	42577.5	673	6	1	23	1	1	1	1	1	2	3	13	13	1	9	1	2	1	2	1	2	1	2	18	1	0	0	0	0	0	0	0	1	1	1	2	2	1	1	0	0	0	0	1	0	0	1	1
18067	42577.5	1392	6	1	39	1	1	1	1	1	2	1	13	6	1	5	2	1	4	4	1	1	1	1	21	1	0	0	0	0	1	0	0	0	1	1	1	2	1	1	0	0	1	0	0	0	0	1	3
18072	42577.5	1098	6	1	23	1	1	1	1	1	2	2	0	7	3	5	1	2	3	3	1	1	1	2	19	1	0	0	0	0	1	0	0	0	1	1	3	1	1	1	0	0	0	0	1	0	0	1	5
18600	42577.6	632	3	1	30	1	1	1	1	6	2	1	8	4	1	5	1	2	3	3	1	1	2	-3	22	1	0	0	0	0	1	0	0	0	1	1	4	1	1	1	0	0	0	0	1	0	0	1	4
18678	42577.7	777	3	1	24	1	1	1	1	3	2	4	13	1	1	4	1	2	3	5	1	2	2	-3	22	1	0	0	0	0	1	0	0	0	1	1	4	1	1	1	0	0	0	0	1	0	0	2	-3
19906	42577.9	659	3	1	25	1	1	1	1	5	2	2	2	1	2	7	1	2	3	4	1	2	2	-3	24	1	0	0	0	0	1	0	0	0	2	-3	-3	-3	-3	-3	-3	-3	-3	-3	-3	-3	-3	-3	-3
21602	42579.4	831	3	1	32	1	1	1	1	1	2	5	3	6	2	4	1	2	1	3	1	1	1	2	25	1	0	0	0	0	0	0	0	1	1	1	1	2	1	1	0	0	0	0	1	0	0	1	2
66	42576.7	342	2	1	19	1	1	1	1	1	2	5	13	13	2	1	1	2	2	2	1	2	1	2	17	1	0	0	0	0	1	0	0	0	1	2	1	2	2	-3	-3	-3	-3	-3	-3	-3	-3	-3	-3
102	42576.7	399	8	1	18	1	1	1	1	1	2	3	13	13	2	10	1	2	1	2	1	2	1	1	15	1	0	0	0	0	1	0	0	0	1	5	2	1	2	-3	-3	-3	-3	-3	-3	-3	-3	-3	-3
115	42576.7	534	2	1	23	1	1	1	1	1	2	1	2	0	2	5	1	2	3	5	1	2	2	-3	23	1	0	0	0	0	1	0	0	0	2	-3	-3	-3	-3	-3	-3	-3	-3	-3	-3	-3	-3	-3	-3
135	42576.7	740	2	1	25	1	1	1	1	1	2	3	5	1	2	10	1	2	2	5	1	1	1	1	20	1	0	0	0	0	1	0	0	0	1	4	4	1	2	-3	-3	-3	-3	-3	-3	-3	-3	-3	-3
152	42576.7	806	1	1	26	1	1	1	1	1	2	1	13	13	1	5	1	2	3	4	1	1	1	1	21	1	0	0	0	0	1	0	0	0	1	7	3	2	1	1	0	0	0	1	0	0	0	1	1
162	42576.7	580	1	1	25	1	1	1	1	1	2	4	6	3	7	6	1	2	2	3	1	2	1	1	16	1	0	0	0	0	0	0	0	1	2	-3	-3	-3	-3	-3	-3	-3	-3	-3	-3	-3	-3	-3	-3
164	42576.7	271	2	1	19	1	1	1	1	1	2	1	0	0	1	1	1	2	3	1	1	1	1	1	20	1	0	0	0	0	1	0	0	0	2	-3	-3	-3	-3	-3	-3	-3	-3	-3	-3	-3	-3	-3	-3
168	42576.7	506	2	1	27	1	1	1	1	1	2	1	4	0	2	5	1	2	3	5	1	1	2	-3	27	1	0	0	0	0	1	0	0	0	2	-3	-3	-3	-3	-3	-3	-3	-3	-3	-3	-3	-3	-3	-3
172	42576.7	668	7	1	24	1	1	1	1	1	2	5	3	0	2	6	1	2	1	4	1	1	1	2	17	1	0	0	0	0	1	0	0	0	1	5	2	2	2	-3	-3	-3	-3	-3	-3	-3	-3	-3	-3
179	42576.7	762	2	1	27	1	1	1	1	1	2	4	3	0	4	5	1	2	3	5	1	1	1	1	19	1	0	0	0	0	1	0	0	0	1	2	4	1	2	-3	-3	-3	-3	-3	-3	-3	-3	-3	-3
182	42576.7	796	1	1	32	1	1	1	1	1	2	5	6	5	2	5	1	2	1	4	1	1	2	-3	24	1	0	0	0	0	1	0	0	0	1	1	4	1	2	-3	-3	-3	-3	-3	-3	-3	-3	-3	-3
195	42576.7	656	1	1	41	1	1	1	1	1	2	1	13	0	2	5	1	2	3	5	1	1	1	1	10	1	0	0	0	0	1	0	0	0	1	2	2	2	1	2	0	0	0	0	1	0	0	1	3
204	42576.7	758	1	1	28	1	1	1	1	1	2	3	3	3	4	5	1	2	3	3	1	1	1	2	23	1	0	0	0	0	1	0	0	0	1	5	4	1	1	1	0	0	0	0	1	0	0	1	5
206	42576.7	803	2	1	39	1	1	1	1	1	2	1	10	5	1	5	1	2	3	4	1	2	2	-3	26	1	0	0	0	0	1	0	0	0	1	2	4	1	2	-3	-3	-3	-3	-3	-3	-3	-3	-3	-3
223	42576.7	611	6	1	29	1	1	1	1	1	2	1	13	13	1	5	1	2	3	4	1	1	1	2	21	1	0	0	0	0	1	0	0	0	1	1	4	1	1	1	0	0	0	0	0	1	0	1	5
224	42576.7	767	2	1	25	1	1	1	1	1	2	4	2	5	2	5	1	2	3	5	1	1	1	1	19	1	0	0	0	0	1	0	0	0	1	5	4	1	1	1	0	0	0	0	1	0	0	1	4
227	42576.7	903	7	1	24	1	1	1	1	1	2	5	1	1	3	7	1	2	1	2	1	1	2	-3	17	1	0	0	0	1	1	0	0	0	1	1	4	1	1	1	0	0	0	0	1	0	0	1	1
232	42576.7	607	7	1	20	1	1	1	1	1	2	4	0	1	4	5	1	2	2	2	1	2	1	2	16	1	0	0	0	0	1	1	0	0	1	2	4	1	1	1	0	0	0	0	1	0	0	1	5
238	42576.7	723	2	1	32	1	1	1	1	1	2	4	9	6	2	10	1	2	2	4	1	1	2	-3	22	1	0	0	0	0	1	0	0	0	1	1	4	1	1	1	0	0	0	1	1	0	0	1	5
240	42576.7	849	2	1	22	1	1	1	1	1	2	4	3	1	5	5	1	2	1	3	1	1	1	2	18	1	0	0	0	0	1	0	0	0	2	-3	-3	-3	-3	-3	-3	-3	-3	-3	-3	-3	-3	-3	-3
250	42576.7	611	2	1	28	1	1	1	1	1	2	5	5	1	2	5	1	2	2	4	1	2	1	2	28	1	0	0	0	0	0	0	0	1	2	-3	-3	-3	-3	-3	-3	-3	-3	-3	-3	-3	-3	-3	-3
260	42576.7	732	2	1	24	1	1	1	1	1	2	4	1	1	3	7	1	2	3	4	1	2	1	2	19	1	0	0	0	0	1	0	0	0	2	-3	-3	-3	-3	-3	-3	-3	-3	-3	-3	-3	-3	-3	-3
262	42576.7	644	3	1	23	1	1	1	1	1	2	1	13	13	1	9	1	2	3	1	1	1	1	1	14	1	0	0	0	0	1	0	0	0	1	2	3	1	2	-3	-3	-3	-3	-3	-3	-3	-3	-3	-3
265	42576.7	1093	2	1	24	1	1	1	1	1	2	5	2	3	3	5	1	2	3	3	1	1	2	-3	21	1	0	0	0	0	1	0	0	0	1	3	2	2	1	1	0	0	0	0	1	0	0	1	1
267	42576.7	686	1	1	29	1	1	1	1	1	2	4	1	0	2	5	1	2	3	5	1	1	1	2	19	1	0	0	0	0	1	0	0	0	2	-3	-3	-3	-3	-3	-3	-3	-3	-3	-3	-3	-3	-3	-3
274	42576.7	773	2	1	31	1	1	1	1	1	2	4	2	10	2	5	1	2	1	3	1	1	1	1	20	1	0	0	0	1	1	0	0	0	1	1	4	1	1	1	0	0	0	0	1	0	0	1	4
279	42576.7	858	2	1	19	1	1	1	1	1	2	5	1	0	4	5	1	2	2	2	1	2	2	-3	16	1	0	0	0	0	1	0	0	0	2	-3	-3	-3	-3	-3	-3	-3	-3	-3	-3	-3	-3	-3	-3
284	42576.7	638	1	1	20	1	1	1	1	1	2	5	2	1	7	1	1	2	2	1	1	2	1	2	17	1	0	0	0	0	0	1	0	0	1	1	4	1	2	-3	-3	-3	-3	-3	-3	-3	-3	-3	-3
290	42576.7	446	1	1	26	1	1	1	1	1	2	2	7	0	2	10	1	2	3	5	1	1	1	2	25	1	0	0	0	0	1	0	0	0	2	-3	-3	-3	-3	-3	-3	-3	-3	-3	-3	-3	-3	-3	-3
296	42576.7	650	2	1	35	1	1	1	1	1	2	1	6	6	3	4	1	2	1	3	1	1	2	-3	18	1	0	0	0	0	1	0	0	0	2	-3	-3	-3	-3	-3	-3	-3	-3	-3	-3	-3	-3	-3	-3
303	42576.7	1038	1	1	26	1	1	1	1	1	2	5	4	2	2	5	1	2	3	4	1	1	1	1	14	1	0	0	0	0	1	0	0	0	1	5	4	1	2	-3	-3	-3	-3	-3	-3	-3	-3	-3	-3
328	42576.7	829	2	1	25	1	1	1	1	1	2	4	1	0	4	7	1	2	1	4	1	1	2	-3	23	1	0	0	0	0	1	0	0	0	2	-3	-3	-3	-3	-3	-3	-3	-3	-3	-3	-3	-3	-3	-3
329	42576.7	1035	1	1	25	1	1	1	1	1	2	2	6	0	2	6	1	2	1	3	1	2	1	2	20	1	0	0	0	0	1	0	0	0	2	-3	-3	-3	-3	-3	-3	-3	-3	-3	-3	-3	-3	-3	-3
332	42576.7	802	2	1	25	1	1	1	1	1	2	3	3	2	2	4	1	2	1	3	1	1	2	-3	25	1	0	0	0	0	1	0	0	0	2	-3	-3	-3	-3	-3	-3	-3	-3	-3	-3	-3	-3	-3	-3
334	42576.7	1003	1	1	26	1	1	1	1	1	2	5	3	4	2	5	1	2	3	4	1	1	1	2	20	1	0	0	0	0	1	0	0	0	2	-3	-3	-3	-3	-3	-3	-3	-3	-3	-3	-3	-3	-3	-3
339	42576.7	796	5	1	19	1	1	1	1	1	2	2	0	9	5	1	1	2	3	1	1	1	1	2	18	1	0	0	0	0	1	0	0	0	2	-3	-3	-3	-3	-3	-3	-3	-3	-3	-3	-3	-3	-3	-3
340	42576.7	865	1	1	23	1	1	1	1	1	2	2	4	0	7	1	1	2	3	3	1	1	1	1	16	1	0	0	0	0	0	1	0	0	1	3	4	1	2	-3	-3	-3	-3	-3	-3	-3	-3	-3	-3
352	42576.7	800	5	1	38	1	1	1	1	1	2	5	9	3	1	9	1	2	1	2	1	1	1	2	30	1	0	0	0	0	0	0	0	1	2	-3	-3	-3	-3	-3	-3	-3	-3	-3	-3	-3	-3	-3	-3
355	42576.7	847	5	1	20	1	1	1	1	1	2	2	5	13	1	5	1	2	3	3	1	1	1	1	17	1	0	0	0	0	1	0	0	0	1	3	3	1	2	-3	-3	-3	-3	-3	-3	-3	-3	-3	-3
357	42576.7	887	6	1	26	1	1	1	1	1	2	5	11	2	1	10	1	2	1	5	1	2	2	-3	25	1	0	0	0	0	0	0	0	1	2	-3	-3	-3	-3	-3	-3	-3	-3	-3	-3	-3	-3	-3	-3
361	42576.7	920	1	1	22	1	1	1	1	1	2	3	3	0	2	10	1	2	1	3	1	1	1	2	20	1	0	0	0	0	1	1	0	0	2	-3	-3	-3	-3	-3	-3	-3	-3	-3	-3	-3	-3	-3	-3
365	42576.7	635	1	1	26	1	1	1	1	1	2	1	4	0	2	1	1	2	4	2	3	4	2	-3	18	1	0	0	0	0	1	0	0	0	1	2	3	2	2	-3	-3	-3	-3	-3	-3	-3	-3	-3	-3
369	42576.7	657	1	1	23	1	1	1	1	1	2	1	13	13	1	7	1	2	2	3	1	2	2	-3	20	1	0	0	0	0	1	0	0	0	2	-3	-3	-3	-3	-3	-3	-3	-3	-3	-3	-3	-3	-3	-3
370	42576.7	854	1	1	34	1	1	1	1	1	2	1	8	0	1	5	1	2	4	4	1	1	1	2	18	1	0	1	0	0	1	0	0	0	1	5	4	1	1	3	0	0	0	0	1	0	0	1	1
371	42576.7	738	2	1	27	1	1	1	1	1	2	3	7	0	1	5	1	2	2	3	1	1	1	2	23	1	1	0	0	0	1	0	0	0	1	2	3	1	1	1	1	0	0	0	0	0	0	1	3
376	42576.7	950	1	1	24	1	1	1	1	1	2	5	1	5	2	4	1	2	3	3	1	1	1	2	18	1	0	0	0	0	1	0	0	0	1	1	4	1	2	-3	-3	-3	-3	-3	-3	-3	-3	-3	-3
379	42576.7	1315	7	1	47	1	1	1	1	1	2	1	13	13	1	7	3	1	3	3	4	1	2	-3	38	1	0	0	0	0	1	0	0	0	1	3	4	1	2	-3	-3	-3	-3	-3	-3	-3	-3	-3	-3
380	42576.7	856	7	1	34	1	1	1	1	1	2	1	10	4	4	7	1	2	2	4	1	1	1	2	23	1	0	0	0	0	1	0	0	0	1	10	3	2	1	4	0	0	0	0	1	0	0	1	1
384	42576.7	346	2	1	21	1	1	1	1	1	2	1	13	13	1	1	1	2	2	2	1	1	1	2	20	1	0	0	0	0	1	0	0	0	2	-3	-3	-3	-3	-3	-3	-3	-3	-3	-3	-3	-3	-3	-3
387	42576.7	451	2	1	26	1	1	1	1	1	2	5	3	11	2	5	1	2	3	5	1	1	1	2	19	2	0	0	0	1	0	0	0	0	2	-3	-3	-3	-3	-3	-3	-3	-3	-3	-3	-3	-3	-3	-3
389	42576.7	483	2	1	24	1	1	1	1	2	2	1	13	0	2	5	1	2	2	4	1	4	1	2	24	1	0	0	0	0	1	0	0	0	1	1	4	1	2	-3	-3	-3	-3	-3	-3	-3	-3	-3	-3
391	42576.7	723	2	1	24	1	1	1	1	1	2	4	1	1	2	7	1	2	3	4	1	2	1	2	21	1	0	0	0	0	1	0	0	0	1	2	4	1	2	-3	-3	-3	-3	-3	-3	-3	-3	-3	-3
393	42576.7	670	6	1	26	1	1	1	1	1	2	3	13	13	1	10	1	2	2	3	1	1	1	1	21	1	0	0	0	0	1	0	0	0	2	-3	-3	-3	-3	-3	-3	-3	-3	-3	-3	-3	-3	-3	-3
397	42576.7	1162	1	1	36	1	1	1	1	1	2	1	12	6	2	5	3	2	2	3	2	1	2	-3	18	1	0	0	0	0	1	0	0	0	1	3	2	1	1	2	0	0	0	0	1	0	0	1	3
401	42576.7	1333	2	1	34	1	1	1	1	1	2	5	1	3	2	10	2	1	1	5	1	2	1	1	22	1	0	0	0	0	0	0	0	1	2	-3	-3	-3	-3	-3	-3	-3	-3	-3	-3	-3	-3	-3	-3
402	42576.7	572	1	1	29	1	1	1	1	1	2	1	13	0	1	6	1	2	1	3	2	1	1	2	16	2	0	0	0	0	0	0	0	1	2	-3	-3	-3	-3	-3	-3	-3	-3	-3	-3	-3	-3	-3	-3
405	42576.7	694	7	1	33	1	1	1	1	1	2	2	13	13	4	5	1	2	3	5	1	1	1	1	19	1	0	0	0	0	1	1	0	0	1	2	2	2	1	2	0	0	0	1	0	0	0	1	3
406	42576.7	858	1	1	29	1	1	1	1	1	2	2	0	6	3	10	1	2	1	3	1	1	1	2	22	1	0	0	0	0	1	0	0	0	2	-3	-3	-3	-3	-3	-3	-3	-3	-3	-3	-3	-3	-3	-3
412	42576.7	1125	2	1	36	1	1	1	1	1	2	2	13	0	1	5	2	1	2	4	1	1	2	-3	23	1	0	0	0	0	1	0	0	0	1	3	4	1	2	-3	-3	-3	-3	-3	-3	-3	-3	-3	-3
413	42576.7	639	8	1	28	1	1	1	1	1	2	1	13	13	1	10	2	1	3	3	1	1	2	-3	18	1	0	0	0	0	1	1	0	0	2	-3	-3	-3	-3	-3	-3	-3	-3	-3	-3	-3	-3	-3	-3
415	42576.7	576	2	1	21	1	1	1	1	1	2	5	0	7	5	7	1	2	2	3	1	1	1	2	17	1	0	0	0	0	1	0	0	0	2	-3	-3	-3	-3	-3	-3	-3	-3	-3	-3	-3	-3	-3	-3
416	42576.7	772	6	1	20	1	1	1	1	1	3	2	2	1	5	1	1	2	3	1	1	1	1	2	18	1	0	0	0	0	1	0	0	0	1	1	1	2	1	1	0	0	0	0	1	0	0	1	5
418	42576.7	518	1	1	25	1	1	1	1	1	2	2	3	3	2	5	1	2	3	4	1	1	2	-3	21	1	0	0	0	0	1	0	0	0	2	-3	-3	-3	-3	-3	-3	-3	-3	-3	-3	-3	-3	-3	-3
423	42576.7	473	5	1	36	1	1	1	1	1	2	1	13	13	1	2	2	1	4	4	1	1	2	-3	23	1	0	0	0	0	1	0	0	0	1	2	4	1	2	-3	-3	-3	-3	-3	-3	-3	-3	-3	-3
427	42576.7	1274	5	1	27	1	1	1	1	1	2	5	8	6	7	5	1	2	2	3	1	2	2	-3	22	1	0	0	0	0	0	1	0	0	1	1	3	2	1	1	0	0	0	0	0	1	0	2	-3
438	42576.7	1110	2	1	23	1	1	1	1	1	2	5	3	6	2	10	1	2	2	4	1	1	2	-3	22	1	0	0	0	0	1	0	0	0	1	1	4	1	2	-3	-3	-3	-3	-3	-3	-3	-3	-3	-3
439	42576.7	1105	6	1	45	1	1	1	1	1	2	2	2	4	3	6	3	1	3	5	1	2	1	2	32	1	0	0	0	0	0	1	0	0	1	1	1	2	1	1	0	0	0	0	0	1	0	1	1
441	42576.7	1319	1	1	25	1	1	1	1	1	2	4	3	0	2	5	1	2	3	4	1	1	1	2	19	1	0	0	0	0	1	0	0	0	1	3	4	1	1	3	0	0	0	0	1	0	0	1	4
444	42576.7	897	2	1	29	1	1	1	1	1	2	5	1	2	2	4	1	2	1	3	1	1	1	2	21	1	0	0	0	0	1	0	0	0	1	2	3	1	1	2	0	0	0	0	1	0	0	1	3
452	42576.7	848	2	1	30	1	1	1	1	1	2	4	2	0	2	5	1	2	3	4	1	1	1	1	20	1	0	1	0	1	1	0	0	0	1	4	4	1	2	-3	-3	-3	-3	-3	-3	-3	-3	-3	-3
460	42576.7	736	5	1	24	1	1	1	1	1	2	1	13	13	4	1	1	2	3	1	1	1	1	1	20	1	0	0	0	0	1	0	0	0	2	-3	-3	-3	-3	-3	-3	-3	-3	-3	-3	-3	-3	-3	-3
463	42576.7	782	5	1	23	1	1	1	1	1	2	3	6	0	5	4	1	2	2	3	1	1	1	2	21	1	0	0	0	0	1	0	0	0	2	-3	-3	-3	-3	-3	-3	-3	-3	-3	-3	-3	-3	-3	-3
466	42576.7	673	2	1	32	1	1	1	1	1	2	5	4	4	2	9	3	2	4	1	1	1	1	2	27	1	0	0	0	0	1	0	0	0	1	1	4	1	2	-3	-3	-3	-3	-3	-3	-3	-3	-3	-3
469	42576.7	702	5	1	28	1	1	1	1	1	2	3	4	13	2	6	1	2	1	4	1	1	2	-3	20	1	0	0	0	0	1	0	0	0	1	4	4	1	2	-3	-3	-3	-3	-3	-3	-3	-3	-3	-3
472	42576.7	833	1	1	29	1	1	1	1	1	2	4	7	0	1	6	1	2	3	4	3	2	2	-3	21	1	0	0	0	0	1	0	0	0	2	-3	-3	-3	-3	-3	-3	-3	-3	-3	-3	-3	-3	-3	-3
473	42576.7	773	2	1	25	1	1	1	1	1	2	3	13	0	2	4	1	2	1	4	4	1	1	2	17	1	0	0	0	0	1	0	0	0	2	-3	-3	-3	-3	-3	-3	-3	-3	-3	-3	-3	-3	-3	-3
474	42576.7	1046	6	1	41	1	1	1	1	1	2	1	13	13	1	5	1	2	2	4	1	1	1	1	18	1	0	0	0	0	1	0	0	0	1	3	3	1	1	1	0	0	0	0	1	0	0	1	4
476	42576.7	535	2	1	25	1	1	1	1	1	2	4	0	5	3	5	1	2	3	4	1	1	1	2	21	1	0	0	0	0	1	0	0	0	2	-3	-3	-3	-3	-3	-3	-3	-3	-3	-3	-3	-3	-3	-3
478	42576.7	852	2	1	36	1	1	1	1	1	2	4	11	13	2	5	1	2	2	4	1	1	1	2	20	1	0	0	0	1	1	0	0	0	2	-3	-3	-3	-3	-3	-3	-3	-3	-3	-3	-3	-3	-3	-3
480	42576.7	694	1	1	26	1	1	1	1	1	2	5	3	5	2	5	1	2	3	4	1	1	1	1	20	1	0	0	0	1	1	0	0	0	1	5	3	1	1	2	0	0	0	0	1	0	0	1	2
483	42576.7	393	1	1	17	1	1	1	1	1	2	1	13	13	1	1	1	2	1	1	1	2	2	-3	17	1	0	0	0	0	1	0	0	0	2	-3	-3	-3	-3	-3	-3	-3	-3	-3	-3	-3	-3	-3	-3
486	42576.7	1383	6	1	28	1	1	1	1	1	2	2	0	2	4	7	1	2	3	5	1	1	1	2	9	2	0	0	0	0	1	1	0	0	1	1	1	2	2	-3	-3	-3	-3	-3	-3	-3	-3	-3	-3
489	42576.7	802	1	1	25	1	1	1	1	1	2	4	2	4	2	7	1	2	2	2	1	1	1	1	19	1	0	0	0	0	1	0	0	0	1	3	4	1	1	1	0	0	0	0	1	0	0	1	2
493	42576.7	1205	1	1	25	1	1	1	1	1	2	1	13	13	1	5	1	2	3	4	1	1	1	2	19	1	0	0	0	0	1	1	0	0	1	13	3	1	1	6	0	0	0	0	1	1	0	1	2
498	42576.7	717	2	1	30	1	1	1	1	1	2	2	1	0	5	5	1	2	2	4	1	1	1	2	20	1	0	0	0	0	1	1	0	0	2	-3	-3	-3	-3	-3	-3	-3	-3	-3	-3	-3	-3	-3	-3
500	42576.7	1409	1	1	23	1	1	1	1	1	2	3	4	2	3	6	1	2	2	2	1	1	1	2	20	1	0	0	0	0	1	0	0	0	1	2	3	1	1	1	0	0	0	0	1	0	0	1	1
501	42576.7	1184	1	1	40	1	1	1	1	1	2	1	13	13	1	7	2	1	3	5	1	1	2	-3	27	2	0	0	0	0	1	0	0	0	1	2	4	1	2	-3	-3	-3	-3	-3	-3	-3	-3	-3	-3
509	42576.7	791	1	1	21	1	1	1	1	1	2	1	13	13	1	5	1	2	1	3	1	1	2	-3	20	1	0	0	0	0	1	0	0	0	1	1	4	1	2	-3	-3	-3	-3	-3	-3	-3	-3	-3	-3
514	42576.7	1144	5	1	27	1	1	1	1	1	2	2	7	10	5	1	1	2	4	2	1	2	1	1	23	1	0	0	0	0	1	0	0	0	1	4	4	1	2	-3	-3	-3	-3	-3	-3	-3	-3	-3	-3
518	42576.7	687	1	1	27	1	1	1	1	1	2	1	13	13	1	4	1	2	1	2	1	1	1	2	27	1	0	0	0	0	1	0	0	0	1	1	4	1	1	1	0	0	0	0	1	0	0	1	5
520	42576.7	1003	1	1	33	1	1	1	1	1	2	1	11	0	1	5	2	1	4	5	1	1	2	-3	24	1	0	0	0	0	1	0	0	0	1	3	4	1	1	3	0	0	0	0	1	0	0	1	1
525	42576.7	504	6	1	26	1	1	1	1	1	2	5	2	0	2	5	1	2	2	3	1	1	1	2	20	1	0	0	0	0	1	0	0	0	1	2	4	1	2	-3	-3	-3	-3	-3	-3	-3	-3	-3	-3
532	42576.7	1098	1	1	33	1	1	1	1	1	2	5	0	4	5	4	3	1	1	3	1	2	1	2	26	1	0	0	0	0	1	0	0	0	1	2	4	1	2	-3	-3	-3	-3	-3	-3	-3	-3	-3	-3
535	42576.7	759	1	1	33	1	1	1	1	1	3	5	8	3	3	4	3	2	1	3	1	1	2	-3	18	1	0	0	0	0	1	0	0	0	1	4	2	1	1	3	0	0	0	0	1	0	0	1	3
540	42576.7	1017	2	1	34	1	1	1	1	1	2	5	2	6	2	6	2	2	1	2	1	4	2	-3	25	1	0	0	0	0	1	0	0	0	1	1	1	2	1	1	0	0	0	0	1	0	0	1	1
543	42576.7	885	1	1	31	1	1	1	1	1	2	1	13	13	1	7	1	2	2	5	1	1	1	2	22	1	0	0	0	0	1	0	0	0	1	2	4	1	1	1	0	0	0	0	1	0	0	1	4
544	42576.7	567	6	1	29	1	1	1	1	1	2	1	13	13	1	5	1	2	1	5	1	1	1	1	13	1	0	0	0	0	1	0	0	0	2	-3	-3	-3	-3	-3	-3	-3	-3	-3	-3	-3	-3	-3	-3
549	42576.7	1272	1	1	17	1	1	1	1	1	2	2	0	1	5	1	1	2	3	1	1	1	1	1	14	1	0	0	0	0	1	0	0	0	2	-3	-3	-3	-3	-3	-3	-3	-3	-3	-3	-3	-3	-3	-3
553	42576.7	623	2	1	32	1	1	1	1	1	2	1	10	0	1	5	2	1	3	5	1	1	2	-3	21	1	0	0	0	0	1	0	0	0	1	5	3	1	1	1	0	0	0	0	1	0	0	1	1
555	42576.7	1092	2	1	21	1	1	1	1	1	2	3	4	6	5	5	1	2	1	3	1	1	1	1	20	1	0	0	0	0	1	1	0	0	1	2	3	2	1	2	0	0	0	0	1	1	0	1	3
556	42576.7	538	2	1	26	1	1	1	1	2	2	4	6	7	2	5	1	2	2	3	1	1	1	2	20	1	0	0	0	0	0	0	1	0	1	1	2	2	1	1	0	0	0	0	1	0	0	1	5
560	42576.7	882	6	1	22	1	1	1	1	1	2	5	0	5	2	7	1	2	2	2	1	1	1	2	16	1	0	0	0	0	1	0	0	0	1	9	3	2	2	-3	-3	-3	-3	-3	-3	-3	-3	-3	-3
561	42576.7	969	1	1	21	1	1	1	1	1	2	2	2	0	2	4	1	2	1	3	1	1	1	1	17	1	0	0	0	0	1	1	0	0	2	-3	-3	-3	-3	-3	-3	-3	-3	-3	-3	-3	-3	-3	-3
562	42576.7	930	1	1	25	1	1	1	1	1	2	4	7	0	1	6	1	2	1	2	1	4	2	-3	17	1	0	0	0	0	1	0	0	0	1	1	4	1	2	-3	-3	-3	-3	-3	-3	-3	-3	-3	-3
584	42576.7	887	7	1	28	1	1	1	1	1	2	1	13	13	1	5	1	2	3	3	1	1	1	2	24	1	0	0	0	0	1	0	0	0	2	-3	-3	-3	-3	-3	-3	-3	-3	-3	-3	-3	-3	-3	-3
588	42576.7	1303	1	1	23	1	1	1	1	1	3	2	4	10	2	5	1	2	3	3	1	1	1	2	16	1	0	0	0	0	1	0	0	0	1	1	2	2	1	1	0	0	0	0	1	0	0	1	2
591	42576.7	764	8	1	24	1	1	1	1	7	2	1	13	13	1	10	1	2	1	2	1	2	2	-3	18	1	0	0	0	0	1	0	0	0	1	3	3	1	1	3	0	0	0	0	1	0	0	1	3
592	42576.7	542	1	1	31	1	1	1	1	1	2	1	13	13	1	5	1	2	3	5	1	2	1	1	21	1	0	0	0	0	1	0	0	0	1	1	3	1	1	1	0	0	0	0	1	0	0	1	1
596	42576.7	871	4	1	21	1	1	1	1	1	2	3	13	13	7	4	1	2	1	2	1	2	2	-3	18	1	0	0	0	0	1	0	0	0	1	2	4	1	2	-3	-3	-3	-3	-3	-3	-3	-3	-3	-3
602	42576.7	468	2	1	23	1	1	1	1	1	2	4	1	0	3	7	1	2	3	4	3	2	1	2	21	1	0	0	0	0	1	0	0	0	2	-3	-3	-3	-3	-3	-3	-3	-3	-3	-3	-3	-3	-3	-3
603	42576.7	722	7	1	26	1	1	1	1	1	2	1	13	13	1	7	1	2	3	3	1	1	1	2	20	2	0	0	0	0	1	0	0	0	2	-3	-3	-3	-3	-3	-3	-3	-3	-3	-3	-3	-3	-3	-3
604	42576.7	622	1	1	26	1	1	1	1	1	2	1	13	13	1	4	1	2	1	2	1	1	1	2	20	1	0	0	0	0	1	0	0	0	1	2	4	1	2	-3	-3	-3	-3	-3	-3	-3	-3	-3	-3
608	42576.7	839	1	1	24	1	1	1	1	1	2	3	4	7	3	5	1	2	2	3	1	2	1	1	19	1	0	0	0	0	0	0	0	1	1	1	1	2	1	1	0	0	0	0	1	0	0	1	2
609	42576.7	651	7	1	19	1	1	1	1	1	2	1	13	13	1	1	1	2	3	2	1	1	1	2	16	1	0	0	0	0	1	0	0	0	1	6	3	1	2	-3	-3	-3	-3	-3	-3	-3	-3	-3	-3
611	42576.7	1101	2	1	23	1	1	1	1	1	2	1	3	0	4	5	1	2	3	5	1	1	1	2	17	1	0	0	0	0	0	0	0	1	1	1	4	1	1	1	0	0	0	0	1	0	0	1	4
616	42576.7	866	1	1	26	1	1	1	1	1	2	1	7	0	2	5	1	2	3	5	1	1	1	1	18	1	0	0	0	0	1	0	0	0	1	2	4	1	1	1	0	0	0	0	1	0	0	1	1
628	42576.7	833	2	1	22	1	1	1	1	1	2	1	13	13	7	5	1	2	2	4	1	1	1	2	13	1	0	0	0	0	1	0	0	0	2	-3	-3	-3	-3	-3	-3	-3	-3	-3	-3	-3	-3	-3	-3
634	42576.7	1084	2	1	24	1	1	1	1	1	2	5	0	8	5	6	1	2	1	3	1	1	1	2	19	1	0	0	0	1	1	0	0	0	2	-3	-3	-3	-3	-3	-3	-3	-3	-3	-3	-3	-3	-3	-3
640	42576.7	919	1	1	35	1	1	1	1	1	2	4	10	9	2	10	1	2	1	4	1	1	2	-3	26	1	1	1	0	1	1	0	0	0	1	1	2	2	1	1	0	0	0	1	1	0	0	1	1
641	42576.7	1146	2	1	28	1	1	1	1	1	2	5	5	2	2	6	3	1	2	4	1	1	1	1	22	2	0	0	0	0	1	0	0	0	2	-3	-3	-3	-3	-3	-3	-3	-3	-3	-3	-3	-3	-3	-3
646	42576.7	1198	7	1	30	1	1	1	1	1	2	3	13	13	1	4	1	2	1	2	1	1	2	-3	18	1	0	1	0	0	0	0	0	0	2	-3	-3	-3	-3	-3	-3	-3	-3	-3	-3	-3	-3	-3	-3
651	42576.7	1412	7	1	21	1	1	1	1	1	2	3	5	1	3	5	1	2	2	3	1	1	1	2	17	1	0	0	0	0	1	0	0	0	1	2	3	2	1	1	0	0	0	0	1	0	0	1	5
663	42576.7	832	2	1	21	1	1	1	1	1	2	3	13	13	3	6	1	2	1	3	1	1	1	1	19	1	0	0	0	0	1	1	1	0	1	1	4	1	2	-3	-3	-3	-3	-3	-3	-3	-3	-3	-3
667	42576.7	1240	5	1	32	1	1	1	1	1	2	1	13	0	1	5	1	2	3	5	1	1	1	2	27	1	0	0	0	0	1	1	0	0	1	1	2	1	2	-3	-3	-3	-3	-3	-3	-3	-3	-3	-3
673	42576.7	1314	1	1	22	1	1	1	1	1	2	5	3	5	3	4	1	2	1	4	1	1	1	1	18	1	0	0	0	0	1	1	0	0	1	1	4	1	1	1	0	0	0	0	1	1	0	1	3
677	42576.7	866	8	1	26	1	1	1	1	1	2	1	13	13	1	5	1	2	2	2	1	4	1	1	23	1	0	0	0	0	1	0	0	0	1	2	4	1	1	2	0	0	0	0	1	0	0	1	1
691	42576.7	961	2	1	25	1	1	1	1	1	2	2	1	4	3	7	1	2	3	5	1	1	1	2	22	1	0	0	0	0	1	0	0	0	1	4	3	1	1	1	0	0	0	0	1	0	0	1	5
695	42576.7	542	1	1	20	1	1	1	1	1	2	4	13	13	1	1	1	2	3	2	1	1	2	-3	16	1	0	0	0	0	1	0	0	0	1	2	4	1	2	-3	-3	-3	-3	-3	-3	-3	-3	-3	-3
700	42576.7	1136	1	1	29	1	1	1	1	1	2	3	9	6	2	6	1	2	1	4	1	1	1	2	22	1	0	0	0	0	1	0	0	0	2	-3	-3	-3	-3	-3	-3	-3	-3	-3	-3	-3	-3	-3	-3
709	42576.7	532	1	1	29	1	1	1	1	1	2	5	2	0	1	6	1	2	1	4	1	1	2	-3	23	1	0	0	0	1	1	1	0	0	2	-3	-3	-3	-3	-3	-3	-3	-3	-3	-3	-3	-3	-3	-3
714	42576.7	1393	2	1	32	1	1	1	1	1	2	1	8	6	2	4	2	1	2	3	1	1	2	-3	25	1	0	0	0	0	1	0	0	0	2	-3	-3	-3	-3	-3	-3	-3	-3	-3	-3	-3	-3	-3	-3
717	42576.7	1548	5	1	28	1	1	1	1	1	2	2	8	1	1	5	1	2	3	4	1	2	1	2	22	1	0	0	0	0	1	1	0	0	1	2	4	1	1	1	0	0	0	0	1	0	0	1	2
724	42576.7	943	2	1	24	1	1	1	1	1	2	3	13	13	5	1	1	2	3	1	1	1	2	-3	20	1	0	0	0	0	1	0	0	0	1	3	4	1	2	-3	-3	-3	-3	-3	-3	-3	-3	-3	-3
728	42576.7	516	4	1	21	1	1	1	1	1	2	3	1	1	5	1	1	2	2	1	1	2	1	2	18	1	0	0	0	0	0	0	0	1	2	-3	-3	-3	-3	-3	-3	-3	-3	-3	-3	-3	-3	-3	-3
734	42576.7	899	1	1	27	1	1	1	1	1	2	1	13	1	1	5	1	2	2	3	1	1	1	1	22	1	0	0	0	0	1	0	0	0	1	1	1	2	1	1	1	0	0	0	0	0	0	1	5
742	42576.7	1315	7	1	35	1	1	1	1	1	2	1	13	7	1	5	3	2	3	4	1	1	1	1	20	1	0	0	0	0	1	0	0	0	1	2	3	2	2	-3	-3	-3	-3	-3	-3	-3	-3	-3	-3
757	42576.7	572	2	1	24	1	1	1	1	1	2	5	3	0	2	5	1	2	3	4	1	1	1	2	19	1	0	0	0	0	0	0	0	1	2	-3	-3	-3	-3	-3	-3	-3	-3	-3	-3	-3	-3	-3	-3
768	42576.7	1324	1	1	28	1	1	1	1	1	2	4	4	0	5	7	1	2	3	5	1	2	2	-3	22	1	0	0	0	0	1	0	0	0	2	-3	-3	-3	-3	-3	-3	-3	-3	-3	-3	-3	-3	-3	-3
769	42576.7	918	5	1	25	1	1	1	1	1	2	2	6	1	5	1	1	2	4	1	1	2	1	2	21	1	0	0	0	0	0	0	0	1	2	-3	-3	-3	-3	-3	-3	-3	-3	-3	-3	-3	-3	-3	-3
774	42576.7	1530	1	1	25	1	1	1	1	1	2	5	5	1	7	6	1	2	2	4	1	1	1	2	18	1	0	0	0	0	1	0	0	0	1	5	3	2	1	1	0	0	0	0	1	0	0	1	5
775	42576.7	1217	2	1	25	1	1	1	1	1	2	2	1	3	5	5	1	2	1	4	1	1	1	2	16	1	1	0	0	0	1	0	0	0	2	-3	-3	-3	-3	-3	-3	-3	-3	-3	-3	-3	-3	-3	-3
777	42576.7	1266	2	1	29	1	1	1	1	1	2	5	3	6	2	6	1	2	1	3	1	1	1	2	16	1	0	0	0	0	1	1	0	0	1	2	4	1	1	1	0	0	0	0	1	0	0	1	1
781	42576.7	721	1	1	29	1	1	1	1	1	2	1	13	13	1	7	2	1	4	5	1	2	1	1	25	1	0	0	0	1	1	0	0	0	1	2	4	1	1	1	0	0	0	1	1	0	0	1	4
783	42576.7	620	2	1	18	1	1	1	1	1	2	1	13	0	1	1	1	2	3	2	1	2	1	2	18	1	0	0	0	1	1	0	0	0	2	-3	-3	-3	-3	-3	-3	-3	-3	-3	-3	-3	-3	-3	-3
809	42576.7	708	5	1	22	1	1	1	1	1	2	2	3	6	2	1	1	2	3	2	1	2	1	1	21	1	0	0	0	0	1	0	0	0	2	-3	-3	-3	-3	-3	-3	-3	-3	-3	-3	-3	-3	-3	-3
819	42576.7	1226	2	1	45	1	1	1	1	1	2	5	10	6	5	4	1	2	1	3	2	1	1	2	28	1	0	0	1	0	1	0	0	0	1	2	4	1	2	-3	-3	-3	-3	-3	-3	-3	-3	-3	-3
836	42576.7	1024	1	1	34	1	1	1	1	1	2	2	5	7	2	5	1	2	2	3	1	2	1	2	27	1	0	0	0	0	1	0	0	0	1	5	4	1	2	-3	-3	-3	-3	-3	-3	-3	-3	-3	-3
841	42576.7	994	2	1	22	1	1	1	1	1	2	5	0	1	3	7	1	2	3	3	1	1	1	2	20	1	0	0	0	0	0	0	0	1	2	-3	-3	-3	-3	-3	-3	-3	-3	-3	-3	-3	-3	-3	-3
845	42576.7	1421	2	1	28	1	1	1	1	1	2	5	12	3	5	4	1	2	1	3	1	1	1	1	25	1	0	0	0	0	1	0	0	0	1	2	3	1	1	1	0	0	0	0	1	0	0	1	5
854	42576.7	869	7	1	39	1	1	1	1	1	2	1	13	13	1	9	1	2	2	1	1	1	1	2	27	1	0	0	0	0	0	0	0	1	2	-3	-3	-3	-3	-3	-3	-3	-3	-3	-3	-3	-3	-3	-3
860	42576.7	750	6	1	28	1	1	1	1	1	2	3	0	3	2	6	1	2	1	3	1	1	2	-3	18	1	0	0	0	0	1	0	0	0	1	1	1	2	1	1	0	0	0	0	1	0	0	1	5
864	42576.7	928	8	1	31	1	1	1	1	1	2	1	13	13	1	10	1	2	2	2	1	1	1	1	21	1	0	0	0	0	0	0	1	0	1	1	2	2	1	2	0	0	0	0	0	0	1	1	3
868	42576.7	1139	2	1	22	1	1	1	1	1	2	5	5	7	2	4	1	2	2	3	1	1	1	1	17	1	0	0	0	0	1	0	0	0	1	3	2	1	2	-3	-3	-3	-3	-3	-3	-3	-3	-3	-3
884	42576.7	1307	2	1	26	1	1	1	1	1	2	5	6	0	3	6	1	2	1	3	1	1	1	1	20	1	0	0	0	0	1	1	0	0	1	3	4	1	1	2	0	0	0	0	1	1	0	1	2
892	42576.7	1500	2	1	24	1	1	1	1	1	2	2	4	6	2	5	1	2	1	3	1	1	1	2	17	1	1	1	0	0	1	0	0	0	1	10	3	1	1	2	1	1	0	0	1	0	0	1	1
901	42576.7	712	2	1	26	1	1	1	1	1	2	1	5	0	2	5	1	2	3	3	1	1	2	-3	24	1	0	0	0	0	0	0	0	1	2	-3	-3	-3	-3	-3	-3	-3	-3	-3	-3	-3	-3	-3	-3
918	42576.7	748	3	1	20	1	1	1	1	1	2	1	13	13	1	1	1	2	1	2	1	1	1	2	18	1	0	0	0	0	1	0	0	0	2	-3	-3	-3	-3	-3	-3	-3	-3	-3	-3	-3	-3	-3	-3
941	42576.7	916	1	1	24	1	1	1	1	1	2	1	13	13	2	9	1	2	1	2	1	1	1	2	18	1	0	0	0	0	0	1	0	0	1	2	1	2	1	1	0	0	0	0	0	1	0	1	2
943	42576.7	595	2	1	26	1	1	1	1	1	2	4	2	7	4	5	1	2	3	4	1	1	1	2	18	1	0	0	0	0	1	0	0	0	1	2	4	1	1	1	0	0	0	0	1	0	0	1	1
945	42576.7	1193	2	1	29	1	1	1	1	1	2	1	7	5	1	7	1	2	2	5	1	1	1	2	16	1	0	0	0	0	1	0	0	0	1	10	3	1	2	-3	-3	-3	-3	-3	-3	-3	-3	-3	-3
948	42576.7	713	1	1	19	1	1	1	1	1	2	1	13	13	1	1	1	2	2	2	1	1	1	2	15	1	1	0	0	0	1	0	0	0	1	2	2	1	2	-3	-3	-3	-3	-3	-3	-3	-3	-3	-3
956	42576.7	897	2	1	26	1	1	1	1	1	2	5	5	1	5	5	1	2	2	4	1	1	1	2	24	1	0	0	0	0	0	0	0	1	2	-3	-3	-3	-3	-3	-3	-3	-3	-3	-3	-3	-3	-3	-3
970	42576.7	803	7	1	27	1	1	1	1	1	2	3	13	13	5	4	1	2	3	2	1	1	2	-3	19	1	0	0	0	0	1	0	0	0	2	-3	-3	-3	-3	-3	-3	-3	-3	-3	-3	-3	-3	-3	-3
977	42576.7	677	2	1	32	1	1	1	1	1	2	5	1	2	2	5	2	2	4	5	1	4	1	2	22	1	0	0	0	1	1	1	0	0	2	-3	-3	-3	-3	-3	-3	-3	-3	-3	-3	-3	-3	-3	-3
979	42576.7	788	2	1	22	1	1	1	1	1	2	5	1	11	2	7	1	2	1	3	1	1	2	-3	21	1	0	0	0	0	1	0	0	0	1	1	4	1	2	-3	-3	-3	-3	-3	-3	-3	-3	-3	-3
981	42576.7	548	6	1	25	1	1	1	1	1	2	5	7	7	1	5	1	2	3	4	1	1	1	2	16	1	0	0	0	0	1	0	0	0	1	8	2	1	2	-3	-3	-3	-3	-3	-3	-3	-3	-3	-3
986	42576.7	980	1	1	29	1	1	1	1	1	2	4	4	0	2	6	1	2	2	3	1	1	1	2	21	1	0	0	0	0	1	0	0	0	1	1	4	1	1	1	0	0	0	0	1	0	0	1	5
1005	42576.7	1830	2	1	39	1	1	1	1	1	2	1	9	0	2	10	1	2	2	5	1	1	1	2	18	1	0	0	1	0	0	0	0	0	2	-3	-3	-3	-3	-3	-3	-3	-3	-3	-3	-3	-3	-3	-3
1008	42576.7	872	2	1	21	1	1	1	1	1	2	2	2	0	5	5	1	2	2	3	1	1	2	-3	17	1	0	0	0	0	0	0	0	1	2	-3	-3	-3	-3	-3	-3	-3	-3	-3	-3	-3	-3	-3	-3
1011	42576.7	1938	6	1	34	1	1	1	1	1	2	5	5	1	4	4	1	2	2	4	1	1	1	2	23	1	0	0	0	0	1	0	0	0	1	1	4	1	1	1	0	0	0	0	1	0	0	1	1
1012	42576.7	916	1	1	27	1	1	1	1	1	2	1	13	13	2	5	1	2	3	3	1	1	1	2	19	1	0	0	0	0	1	1	0	0	2	-3	-3	-3	-3	-3	-3	-3	-3	-3	-3	-3	-3	-3	-3
1014	42576.7	1002	2	1	35	1	1	1	1	1	2	1	13	13	1	5	1	2	4	5	1	1	1	1	23	1	0	0	0	1	1	1	0	0	2	-3	-3	-3	-3	-3	-3	-3	-3	-3	-3	-3	-3	-3	-3
1022	42576.7	1982	5	1	29	1	1	1	1	1	2	4	13	0	2	7	1	2	1	3	1	1	2	-3	23	1	0	0	0	0	1	0	0	0	1	1	4	1	2	-3	-3	-3	-3	-3	-3	-3	-3	-3	-3
1028	42576.7	1237	2	1	23	1	1	1	1	1	2	5	3	1	3	4	1	2	1	3	1	1	1	2	18	1	0	0	0	0	1	1	0	0	1	1	3	1	2	-3	-3	-3	-3	-3	-3	-3	-3	-3	-3
1029	42576.7	695	2	1	18	1	1	1	1	1	2	3	13	13	1	1	1	2	1	2	1	1	1	2	17	1	0	0	0	0	1	1	0	0	1	2	3	1	2	-3	-3	-3	-3	-3	-3	-3	-3	-3	-3
1031	42576.7	517	2	1	24	1	1	1	1	1	2	1	13	13	1	1	1	2	3	3	1	1	1	2	17	1	0	0	0	0	1	0	0	0	1	2	3	1	2	-3	-3	-3	-3	-3	-3	-3	-3	-3	-3
1043	42576.7	946	5	1	30	1	1	1	1	1	2	5	0	10	3	5	1	2	4	5	1	1	1	2	16	1	0	0	0	0	0	0	0	1	1	1	1	2	1	1	0	0	0	0	1	0	0	1	4
1052	42576.7	1669	3	1	26	1	1	1	1	1	2	2	13	13	1	7	1	2	1	3	1	1	1	1	19	1	1	1	0	0	1	1	0	0	1	2	3	1	2	-3	-3	-3	-3	-3	-3	-3	-3	-3	-3
1063	42576.7	761	2	1	27	1	1	1	1	1	2	4	4	0	2	7	1	2	3	5	1	1	2	-3	17	2	0	0	0	0	1	1	0	0	1	1	2	2	1	1	0	0	0	0	1	0	0	1	4
1065	42576.7	924	6	1	22	1	1	1	1	1	2	3	2	11	5	1	1	2	3	1	1	1	1	2	18	1	0	0	0	0	0	0	0	1	1	1	1	2	1	1	0	0	0	0	1	0	0	1	5
1066	42576.7	1263	2	1	33	1	1	1	1	1	2	4	10	0	2	5	1	2	2	5	1	2	1	1	27	1	0	0	0	0	1	0	0	0	1	1	2	2	1	1	0	0	0	0	1	0	0	1	1
1074	42576.7	2200	1	1	26	1	1	1	1	1	2	2	6	10	3	5	1	2	3	4	1	1	1	2	22	1	0	0	0	0	1	0	0	0	1	3	4	1	2	-3	-3	-3	-3	-3	-3	-3	-3	-3	-3
1080	42576.7	749	1	1	20	1	1	1	1	1	2	5	1	0	5	1	1	2	1	1	1	1	1	2	19	1	0	0	0	0	1	0	0	0	1	3	2	2	2	-3	-3	-3	-3	-3	-3	-3	-3	-3	-3
1083	42576.7	1972	2	1	40	1	1	1	1	1	2	2	13	1	1	5	2	1	2	4	1	1	1	1	28	1	0	0	0	0	0	0	1	0	1	1	4	1	1	1	0	0	0	0	1	0	0	1	1
1085	42576.7	673	1	1	23	1	1	1	1	1	2	4	6	2	7	10	1	2	2	5	1	1	1	2	22	1	0	0	0	0	0	0	0	1	2	-3	-3	-3	-3	-3	-3	-3	-3	-3	-3	-3	-3	-3	-3
1087	42576.7	693	6	1	19	1	1	1	1	1	2	3	13	13	7	1	1	2	1	1	1	1	1	2	17	1	0	0	0	0	0	0	0	1	2	-3	-3	-3	-3	-3	-3	-3	-3	-3	-3	-3	-3	-3	-3
1088	42576.7	876	2	1	22	1	1	1	1	6	2	3	1	0	2	5	1	2	2	3	1	1	1	2	18	1	0	0	0	0	1	1	0	0	2	-3	-3	-3	-3	-3	-3	-3	-3	-3	-3	-3	-3	-3	-3
1091	42576.7	979	7	1	36	1	1	1	1	5	2	3	13	13	5	4	3	1	1	3	1	1	1	2	22	1	0	0	0	0	1	0	0	0	1	5	3	1	2	-3	-3	-3	-3	-3	-3	-3	-3	-3	-3
1093	42576.7	924	2	1	24	1	1	1	1	1	2	1	13	13	1	5	1	2	3	3	1	1	1	2	22	1	0	0	0	0	1	0	0	0	1	2	3	1	1	1	0	0	0	0	1	0	0	1	5
1100	42576.7	1382	2	1	22	1	1	1	1	1	2	1	13	13	7	4	1	2	2	2	1	1	1	1	17	1	0	0	0	0	1	0	0	0	2	-3	-3	-3	-3	-3	-3	-3	-3	-3	-3	-3	-3	-3	-3
1103	42576.7	1271	1	1	20	1	1	1	1	1	2	5	0	4	2	6	1	2	1	2	1	1	1	1	16	1	0	0	0	0	1	0	0	0	1	3	3	2	2	-3	-3	-3	-3	-3	-3	-3	-3	-3	-3
1112	42576.7	724	7	1	26	1	1	1	1	5	2	3	8	2	2	5	1	2	2	3	1	1	1	1	20	1	0	0	0	0	0	0	0	1	1	1	2	2	1	1	0	0	0	0	1	0	0	1	5
1115	42576.7	1253	2	1	28	1	1	1	1	1	2	5	1	1	5	7	1	2	2	3	1	1	1	1	19	1	1	0	0	0	1	0	0	0	2	-3	-3	-3	-3	-3	-3	-3	-3	-3	-3	-3	-3	-3	-3
1117	42576.7	635	6	1	35	1	1	1	1	1	2	5	1	0	2	6	2	1	2	3	1	2	2	-3	24	1	0	0	0	0	1	0	0	0	1	2	4	1	2	-3	-3	-3	-3	-3	-3	-3	-3	-3	-3
1118	42576.7	1172	1	1	26	1	1	1	1	6	1	1	13	13	1	2	1	2	3	4	1	1	1	1	20	1	0	0	0	1	1	1	0	0	2	-3	-3	-3	-3	-3	-3	-3	-3	-3	-3	-3	-3	-3	-3
1124	42576.7	605	5	1	19	1	1	1	1	1	2	3	6	11	5	1	1	2	2	2	1	4	2	-3	21	1	0	0	0	0	0	0	0	1	2	-3	-3	-3	-3	-3	-3	-3	-3	-3	-3	-3	-3	-3	-3
1125	42576.7	1254	6	1	45	1	1	1	1	1	2	1	13	13	1	10	3	1	3	5	1	1	1	2	28	1	0	0	0	0	1	0	0	0	1	3	1	2	1	2	0	0	0	1	1	0	0	1	1
1135	42576.7	1868	3	1	26	1	1	1	1	1	2	3	0	5	1	9	1	2	1	1	1	1	2	-3	20	1	0	0	0	0	1	0	0	0	1	3	3	2	2	-3	-3	-3	-3	-3	-3	-3	-3	-3	-3
1136	42576.7	599	6	1	21	1	1	1	1	1	2	3	0	1	2	1	1	2	3	1	1	4	1	2	21	1	0	0	0	0	1	0	0	0	2	-3	-3	-3	-3	-3	-3	-3	-3	-3	-3	-3	-3	-3	-3
1140	42576.7	1492	6	1	24	1	1	1	1	1	2	5	0	6	3	6	1	2	1	3	1	2	2	-3	16	1	0	0	0	0	1	0	0	0	2	-3	-3	-3	-3	-3	-3	-3	-3	-3	-3	-3	-3	-3	-3
1149	42576.7	955	1	1	24	1	1	1	1	1	2	1	0	2	5	5	1	2	3	3	1	1	1	2	20	1	0	0	0	0	1	0	0	0	1	1	4	1	1	1	0	0	0	0	1	0	0	1	3
1151	42576.7	878	7	1	30	1	1	1	1	1	2	1	13	13	1	4	3	2	2	2	1	1	1	2	22	1	0	0	0	0	1	0	0	0	1	1	4	1	1	1	0	0	0	0	1	0	0	1	3
1170	42576.7	799	5	1	26	1	1	1	1	1	2	2	4	8	5	5	1	2	2	2	1	1	1	1	20	1	0	0	0	0	1	0	0	0	2	-3	-3	-3	-3	-3	-3	-3	-3	-3	-3	-3	-3	-3	-3
1191	42576.7	819	2	1	29	1	1	1	1	1	2	1	2	4	2	5	1	2	4	5	1	1	1	1	24	1	0	0	0	0	1	0	0	0	1	1	4	1	1	1	0	0	0	0	1	1	0	1	1
1194	42576.7	553	5	1	18	1	1	1	1	1	2	3	13	13	1	1	1	2	1	1	1	4	1	1	71	1	0	0	0	0	0	0	0	1	2	-3	-3	-3	-3	-3	-3	-3	-3	-3	-3	-3	-3	-3	-3
1210	42576.7	412	6	1	28	1	1	1	1	1	2	1	13	1	1	5	1	2	2	5	1	1	1	1	21	1	0	0	0	0	1	0	0	0	1	2	3	1	2	-3	-3	-3	-3	-3	-3	-3	-3	-3	-3
1214	42576.7	875	2	1	23	1	1	1	1	1	2	2	4	0	2	5	1	2	1	3	1	1	1	2	18	1	0	0	0	0	1	0	0	0	2	-3	-3	-3	-3	-3	-3	-3	-3	-3	-3	-3	-3	-3	-3
1230	42576.7	1269	1	1	38	1	1	1	1	1	2	1	1	1	2	7	3	2	4	5	1	1	1	1	27	1	0	0	0	0	1	0	0	0	1	3	4	1	1	2	0	0	0	0	1	0	0	1	5
1258	42576.7	377	2	1	23	1	1	1	1	1	2	5	3	1	2	5	1	2	2	3	1	1	1	2	21	1	0	0	0	0	0	0	0	1	2	-3	-3	-3	-3	-3	-3	-3	-3	-3	-3	-3	-3	-3	-3
1261	42576.7	2416	2	1	27	1	1	1	1	1	2	5	0	10	5	10	1	2	1	3	1	4	1	1	22	1	0	0	0	0	0	0	1	0	1	2	4	1	1	2	0	0	0	0	1	0	0	1	4
1275	42576.7	974	2	1	24	1	1	1	1	1	2	5	13	0	2	5	1	2	3	4	1	1	1	1	19	1	0	0	0	0	1	0	0	0	1	2	4	1	2	-3	-3	-3	-3	-3	-3	-3	-3	-3	-3
1279	42576.7	554	2	1	25	1	1	1	1	1	2	5	4	0	5	4	1	2	2	4	1	2	2	-3	20	1	0	0	0	0	1	0	0	0	1	3	4	1	2	-3	-3	-3	-3	-3	-3	-3	-3	-3	-3
1295	42576.7	1088	5	1	28	1	1	1	1	1	2	3	7	2	1	9	2	2	2	2	1	1	1	2	17	1	0	0	0	0	1	0	0	0	1	3	3	2	1	1	0	0	0	0	1	0	0	1	5
1305	42576.7	1535	2	1	29	1	1	1	1	1	2	5	1	0	3	5	1	2	2	4	1	1	1	1	20	1	0	0	0	0	1	0	0	0	1	1	2	2	1	1	0	0	0	0	1	0	0	1	4
1332	42576.7	1171	2	1	28	1	1	1	1	1	2	2	1	0	2	7	1	2	3	5	1	1	1	1	23	1	0	0	0	0	1	1	1	0	1	1	4	1	2	-3	-3	-3	-3	-3	-3	-3	-3	-3	-3
1340	42576.7	764	7	1	23	1	1	1	1	1	2	3	13	13	2	4	1	2	1	2	1	1	1	1	18	1	0	0	0	0	1	0	1	0	1	3	3	2	1	2	0	0	0	0	1	0	0	1	4
1360	42576.7	2580	1	1	24	1	1	1	1	1	2	5	0	10	5	7	1	2	2	4	1	1	1	1	20	1	0	0	0	0	1	0	0	0	1	1	4	1	2	-3	-3	-3	-3	-3	-3	-3	-3	-3	-3
1408	42576.7	573	4	1	19	1	1	1	1	1	2	3	13	13	5	6	1	2	1	2	3	1	2	-3	28	1	0	0	0	1	1	0	0	0	2	-3	-3	-3	-3	-3	-3	-3	-3	-3	-3	-3	-3	-3	-3
1411	42576.7	620	6	1	17	1	1	1	1	1	2	3	13	13	7	1	1	2	1	1	1	2	1	2	15	1	0	0	0	1	1	0	0	0	2	-3	-3	-3	-3	-3	-3	-3	-3	-3	-3	-3	-3	-3	-3
1425	42576.7	516	5	1	26	1	1	1	1	1	2	1	13	1	1	2	1	2	3	5	1	1	2	-3	24	1	0	0	0	1	1	0	0	0	2	-3	-3	-3	-3	-3	-3	-3	-3	-3	-3	-3	-3	-3	-3
1452	42576.7	679	6	1	19	1	1	1	1	1	2	3	1	0	5	1	1	2	1	1	1	2	2	-3	19	1	0	0	0	0	1	0	0	0	1	1	4	1	2	-3	-3	-3	-3	-3	-3	-3	-3	-3	-3
1468	42576.7	671	1	1	22	1	1	1	1	1	2	2	4	0	2	5	1	2	3	4	1	1	2	-3	20	1	0	0	0	0	1	0	0	0	2	-3	-3	-3	-3	-3	-3	-3	-3	-3	-3	-3	-3	-3	-3
1473	42576.7	1310	6	1	24	1	1	1	1	1	2	1	13	13	4	9	1	2	3	1	1	1	1	2	18	1	0	0	0	0	1	0	0	0	2	-3	-3	-3	-3	-3	-3	-3	-3	-3	-3	-3	-3	-3	-3
1487	42576.7	694	1	1	20	1	1	1	1	1	2	5	10	3	2	1	1	2	3	1	1	2	1	2	13	1	0	0	0	0	0	0	0	1	1	1	3	2	1	1	0	0	0	0	1	0	0	1	4
1489	42576.7	1293	5	1	47	1	1	1	1	1	2	1	13	13	1	5	3	1	2	2	1	1	2	-3	25	1	0	0	1	0	1	0	0	0	1	1	3	1	2	-3	-3	-3	-3	-3	-3	-3	-3	-3	-3
1501	42576.7	673	2	1	36	1	1	1	1	1	2	4	12	1	2	5	1	2	3	5	1	2	1	2	26	1	0	1	0	0	1	0	0	0	2	-3	-3	-3	-3	-3	-3	-3	-3	-3	-3	-3	-3	-3	-3
1532	42576.7	1173	5	1	26	1	1	1	1	1	2	2	3	0	3	6	1	2	2	5	1	1	1	1	22	1	0	0	0	0	1	0	0	0	1	1	2	1	2	-3	-3	-3	-3	-3	-3	-3	-3	-3	-3
1533	42576.7	1571	5	1	32	1	1	1	1	1	2	2	13	13	1	5	1	2	2	4	1	1	1	2	16	1	0	0	0	0	1	0	0	0	1	1	4	1	2	-3	-3	-3	-3	-3	-3	-3	-3	-3	-3
1536	42576.7	564	2	1	21	1	1	1	1	1	2	4	1	0	5	4	1	2	3	3	1	1	1	1	18	1	0	0	0	0	1	0	0	0	1	1	4	1	1	1	0	0	0	0	1	0	0	1	1
1537	42576.7	432	5	1	22	1	1	1	1	1	2	1	13	13	1	1	1	2	3	1	1	2	1	2	20	1	0	0	0	0	1	0	0	0	2	-3	-3	-3	-3	-3	-3	-3	-3	-3	-3	-3	-3	-3	-3
1539	42576.7	595	5	1	30	1	1	1	1	1	2	3	4	0	2	5	1	2	4	4	1	1	1	2	21	1	0	0	0	0	1	0	0	0	2	-3	-3	-3	-3	-3	-3	-3	-3	-3	-3	-3	-3	-3	-3
1540	42576.7	1306	1	1	23	1	1	1	1	1	2	5	1	0	2	7	1	2	2	3	1	2	1	2	18	1	0	0	0	0	1	0	0	0	2	-3	-3	-3	-3	-3	-3	-3	-3	-3	-3	-3	-3	-3	-3
1542	42576.7	966	5	1	23	1	1	1	1	1	2	2	4	4	3	1	1	2	3	2	1	2	1	1	18	1	0	0	0	0	1	0	0	0	1	2	4	1	2	-3	-3	-3	-3	-3	-3	-3	-3	-3	-3
1553	42576.7	1718	5	1	31	1	1	1	1	5	1	2	13	2	2	4	1	2	3	4	1	1	2	-3	19	1	0	0	0	1	1	0	0	0	1	5	3	1	1	2	0	0	0	1	0	0	0	1	4
1559	42576.7	972	6	1	30	1	1	1	1	1	2	1	2	2	2	5	1	2	3	4	1	2	1	1	23	1	0	0	0	0	1	0	0	0	1	6	3	1	2	-3	-3	-3	-3	-3	-3	-3	-3	-3	-3
1577	42576.7	529	6	1	30	1	1	1	1	1	2	1	13	13	2	4	1	2	1	2	1	2	2	-3	26	1	0	0	0	0	1	0	0	0	1	1	2	2	1	1	0	0	0	0	1	0	0	1	1
1596	42576.7	961	5	1	24	1	1	1	1	1	2	1	13	13	1	6	1	2	2	3	1	1	1	1	22	1	0	0	0	0	1	0	0	0	2	-3	-3	-3	-3	-3	-3	-3	-3	-3	-3	-3	-3	-3	-3
1599	42576.7	2209	1	1	25	1	1	1	1	1	2	2	1	0	5	7	1	2	2	4	3	2	1	2	23	1	0	0	0	0	1	0	0	0	1	10	3	1	2	-3	-3	-3	-3	-3	-3	-3	-3	-3	-3
1605	42576.7	428	5	1	28	1	1	1	1	1	2	1	13	13	1	5	1	2	3	3	1	1	1	2	24	1	0	0	0	0	1	0	0	0	2	-3	-3	-3	-3	-3	-3	-3	-3	-3	-3	-3	-3	-3	-3
1614	42576.7	1003	5	1	27	1	1	1	1	1	2	1	4	6	2	7	1	2	3	2	1	1	1	2	22	1	0	0	0	0	1	0	0	0	1	6	4	1	2	-3	-3	-3	-3	-3	-3	-3	-3	-3	-3
1626	42576.7	669	1	1	19	1	1	1	1	1	2	1	13	13	1	1	1	2	3	1	1	1	1	1	17	1	0	0	0	0	1	0	0	0	2	-3	-3	-3	-3	-3	-3	-3	-3	-3	-3	-3	-3	-3	-3
1638	42576.7	851	1	1	26	1	1	1	1	1	2	3	10	4	7	6	1	2	1	3	1	1	2	-3	22	1	0	0	0	0	1	0	0	0	1	2	3	1	1	2	0	0	0	0	1	0	0	1	4
1652	42576.7	808	2	1	19	1	1	1	1	1	2	2	8	0	7	10	1	2	1	2	1	4	1	2	17	1	0	0	0	0	1	0	0	0	1	1	4	1	2	-3	-3	-3	-3	-3	-3	-3	-3	-3	-3
1663	42576.7	735	3	1	22	1	1	1	1	1	2	2	3	10	5	1	1	2	3	1	1	1	1	2	20	1	0	0	0	0	1	0	0	0	2	-3	-3	-3	-3	-3	-3	-3	-3	-3	-3	-3	-3	-3	-3
1681	42576.7	678	1	1	24	1	1	1	1	1	2	5	1	0	2	4	1	2	3	3	1	2	2	-3	20	1	0	0	0	0	1	0	0	0	2	-3	-3	-3	-3	-3	-3	-3	-3	-3	-3	-3	-3	-3	-3
1690	42576.7	1656	2	1	26	1	1	1	1	1	2	2	1	0	5	5	1	2	2	3	1	1	2	-3	16	1	0	0	0	0	1	0	0	0	1	1	3	2	2	-3	-3	-3	-3	-3	-3	-3	-3	-3	-3
1693	42576.7	630	1	1	20	1	1	1	1	6	2	2	2	0	5	1	1	2	3	1	1	1	1	2	19	1	0	0	0	0	0	0	1	0	1	1	3	1	1	1	0	0	0	0	1	0	0	1	3
1695	42576.7	833	5	1	21	1	1	1	1	1	2	4	2	1	5	1	1	2	2	1	1	1	2	-3	20	1	0	0	0	0	0	0	0	1	2	-3	-3	-3	-3	-3	-3	-3	-3	-3	-3	-3	-3	-3	-3
1701	42576.7	3269	1	1	35	1	1	1	1	1	2	4	0	6	5	4	1	2	2	3	1	1	2	-3	24	1	0	0	0	1	1	0	0	0	2	-3	-3	-3	-3	-3	-3	-3	-3	-3	-3	-3	-3	-3	-3
1707	42576.7	1083	5	1	24	1	1	1	1	1	2	2	3	0	7	5	1	2	3	3	1	1	2	-3	23	1	0	0	0	0	1	0	0	0	2	-3	-3	-3	-3	-3	-3	-3	-3	-3	-3	-3	-3	-3	-3
1726	42576.7	755	5	1	23	1	1	1	1	1	2	3	4	0	5	5	1	2	3	2	1	1	1	2	18	2	0	0	0	0	1	0	0	0	1	1	4	1	1	1	0	0	0	0	1	0	0	1	5
1727	42576.7	899	6	1	30	1	1	1	1	1	2	5	13	5	1	7	2	2	2	3	1	2	2	-3	28	1	0	0	0	0	1	0	0	0	1	2	4	1	2	-3	-3	-3	-3	-3	-3	-3	-3	-3	-3
1736	42576.7	834	4	1	25	1	1	1	1	1	2	3	3	0	2	5	1	2	2	3	1	1	1	1	19	1	0	0	0	0	0	0	0	1	1	1	4	1	1	1	1	0	0	0	0	0	0	1	3
1737	42576.7	800	2	1	34	1	1	1	1	1	2	1	10	0	2	9	1	2	3	3	1	1	1	1	25	1	0	1	1	1	1	0	0	0	1	10	4	1	2	-3	-3	-3	-3	-3	-3	-3	-3	-3	-3
1764	42576.7	846	2	1	24	1	1	1	1	1	2	1	1	1	2	5	1	2	3	3	1	1	1	1	22	1	0	0	0	0	1	1	0	0	1	1	3	1	2	-3	-3	-3	-3	-3	-3	-3	-3	-3	-3
1773	42576.7	2625	6	1	29	1	1	1	1	1	2	3	7	7	2	5	1	2	2	4	1	1	1	2	24	1	0	0	0	0	1	0	0	0	1	3	4	1	1	1	0	0	0	0	1	0	0	1	3
1777	42576.7	760	1	1	30	1	1	1	1	1	2	4	12	0	1	10	1	2	1	4	1	1	1	2	18	1	0	0	0	0	0	0	0	1	2	-3	-3	-3	-3	-3	-3	-3	-3	-3	-3	-3	-3	-3	-3
1782	42576.7	684	3	1	25	1	1	1	1	1	2	5	3	1	3	5	1	2	1	3	1	1	1	1	20	1	0	0	0	0	1	0	0	0	1	3	3	2	1	1	0	0	0	0	1	0	0	1	5
1825	42576.7	764	5	1	20	1	1	1	1	4	2	5	2	0	5	1	1	2	3	1	1	1	1	2	19	2	0	0	0	0	1	0	0	0	1	2	4	1	2	-3	-3	-3	-3	-3	-3	-3	-3	-3	-3
1828	42576.7	1073	7	1	30	1	1	1	1	1	2	1	13	13	1	5	1	2	3	2	1	2	1	2	24	1	0	1	0	0	0	1	0	0	1	1	4	1	1	1	0	0	0	0	1	0	0	1	5
1829	42576.7	561	6	1	22	1	1	1	1	1	2	5	1	1	2	6	1	2	1	3	1	1	1	2	21	1	0	0	0	0	1	0	0	0	2	-3	-3	-3	-3	-3	-3	-3	-3	-3	-3	-3	-3	-3	-3
1844	42576.7	946	3	1	32	1	1	1	1	1	2	3	0	4	2	6	2	2	2	4	1	1	1	2	24	1	0	0	0	0	1	0	0	0	2	-3	-3	-3	-3	-3	-3	-3	-3	-3	-3	-3	-3	-3	-3
1850	42576.7	885	6	1	19	1	1	1	1	1	2	5	0	4	5	7	1	2	1	3	1	1	1	2	18	1	0	0	0	0	0	0	0	1	2	-3	-3	-3	-3	-3	-3	-3	-3	-3	-3	-3	-3	-3	-3
1862	42576.7	1517	3	1	20	1	1	1	1	1	2	5	3	6	1	4	1	2	1	2	1	1	1	2	18	1	0	0	0	1	0	0	0	0	1	1	2	1	1	1	0	0	0	0	1	0	0	1	3
1878	42576.7	472	1	1	25	1	1	1	1	1	2	4	3	0	2	5	1	2	3	4	1	1	1	2	19	1	0	0	0	0	0	0	0	1	1	1	3	2	1	1	0	0	0	0	1	0	0	1	1
1880	42576.7	1277	1	1	25	1	1	1	1	1	2	5	0	1	2	9	1	2	3	2	1	1	2	-3	20	1	0	0	0	0	1	0	0	0	2	-3	-3	-3	-3	-3	-3	-3	-3	-3	-3	-3	-3	-3	-3
1885	42576.7	978	4	1	23	1	1	1	1	1	3	2	13	13	3	10	1	2	1	5	1	1	1	2	19	1	0	0	0	1	0	0	0	0	2	-3	-3	-3	-3	-3	-3	-3	-3	-3	-3	-3	-3	-3	-3
1888	42576.7	1159	1	1	21	1	1	1	1	1	2	4	1	2	2	6	1	2	2	4	1	2	1	2	18	1	0	0	0	0	1	0	0	0	2	-3	-3	-3	-3	-3	-3	-3	-3	-3	-3	-3	-3	-3	-3
1898	42576.7	1678	7	1	24	1	1	1	1	1	2	3	2	6	2	4	1	2	1	2	1	2	1	2	16	1	0	0	0	0	1	0	0	0	1	1	1	2	1	1	0	0	0	0	1	0	0	1	5
1899	42576.7	1101	3	1	22	1	1	1	1	1	2	5	1	0	2	7	1	2	1	3	3	1	2	-3	19	1	0	0	0	0	1	0	0	0	2	-3	-3	-3	-3	-3	-3	-3	-3	-3	-3	-3	-3	-3	-3
1903	42576.7	2816	1	1	40	1	1	1	1	1	2	1	13	13	1	10	3	1	1	5	1	1	1	1	28	1	0	0	0	0	0	0	1	0	1	3	3	2	1	3	0	0	0	0	1	0	0	1	2
1905	42576.7	663	7	1	18	1	1	1	1	1	2	1	13	13	1	1	1	2	2	1	1	1	2	-3	18	1	0	0	0	0	0	0	0	1	1	1	4	1	1	1	0	0	0	0	1	0	0	1	5
1916	42576.7	646	6	1	21	1	1	1	1	1	2	3	13	13	1	1	1	2	3	1	1	1	2	-3	19	2	0	0	0	0	1	0	0	0	1	10	4	1	2	-3	-3	-3	-3	-3	-3	-3	-3	-3	-3
1931	42576.7	2220	2	1	31	1	1	1	1	1	2	4	6	10	3	5	1	2	2	5	1	1	1	2	17	1	0	0	0	0	1	0	0	0	1	8	3	1	1	3	0	0	0	0	1	0	0	1	5
1938	42576.7	1411	6	1	29	1	1	1	1	1	2	4	6	1	2	6	1	2	3	3	1	1	1	2	20	1	0	0	0	0	1	0	0	0	2	-3	-3	-3	-3	-3	-3	-3	-3	-3	-3	-3	-3	-3	-3
1957	42576.7	1070	1	1	41	1	1	1	1	1	2	5	2	7	2	4	2	1	1	3	1	1	2	-3	20	1	0	0	0	0	0	0	0	1	1	3	4	1	1	1	0	0	0	0	0	1	0	1	3
1969	42576.7	909	6	1	24	1	1	1	1	1	2	4	5	6	2	6	1	2	2	2	1	1	2	-3	20	1	0	0	0	0	0	0	0	1	2	-3	-3	-3	-3	-3	-3	-3	-3	-3	-3	-3	-3	-3	-3
1976	42576.7	872	6	1	44	1	1	1	1	1	2	1	13	13	3	7	3	1	1	3	1	1	1	1	22	1	0	0	1	0	0	0	0	0	2	-3	-3	-3	-3	-3	-3	-3	-3	-3	-3	-3	-3	-3	-3
1988	42576.7	1051	5	1	25	1	1	1	1	1	2	2	5	8	3	6	1	2	2	3	1	1	1	1	19	1	0	0	0	0	1	0	0	0	1	2	4	1	1	1	0	0	0	0	1	0	0	1	1
1998	42576.7	599	2	1	25	1	1	1	1	1	2	1	2	2	5	5	1	2	3	4	1	1	2	-3	23	1	0	0	0	0	1	0	0	0	1	1	4	2	1	1	0	0	0	0	1	0	0	1	4
2030	42576.7	807	5	1	23	1	1	1	1	1	2	3	4	2	5	1	1	2	3	1	1	2	1	2	22	1	0	0	0	0	1	0	0	0	2	-3	-3	-3	-3	-3	-3	-3	-3	-3	-3	-3	-3	-3	-3
2036	42576.7	915	7	1	24	1	1	1	1	4	2	3	2	3	3	4	1	2	1	3	1	1	2	-3	22	1	0	0	0	0	1	0	0	0	1	1	1	2	2	-3	-3	-3	-3	-3	-3	-3	-3	-3	-3
2044	42576.7	644	1	1	24	1	1	1	1	1	2	3	13	13	1	9	1	2	3	1	1	1	1	2	21	1	0	0	0	0	1	0	0	0	2	-3	-3	-3	-3	-3	-3	-3	-3	-3	-3	-3	-3	-3	-3
2062	42576.7	1190	1	1	34	1	1	1	1	1	2	2	8	3	2	10	1	2	2	5	1	1	1	2	22	1	0	0	0	0	1	0	0	0	2	-3	-3	-3	-3	-3	-3	-3	-3	-3	-3	-3	-3	-3	-3
2087	42576.7	663	2	1	26	1	1	1	1	1	2	5	6	10	2	6	1	2	1	3	1	1	1	1	19	1	0	0	0	0	1	0	0	0	2	-3	-3	-3	-3	-3	-3	-3	-3	-3	-3	-3	-3	-3	-3
2110	42576.7	1417	2	1	23	1	1	1	1	1	2	3	2	8	2	4	1	2	2	3	1	1	1	1	21	1	0	0	0	0	1	0	0	0	1	1	2	2	1	1	0	0	0	0	1	0	0	1	5
2111	42576.7	1173	5	1	26	1	1	1	1	1	2	2	4	5	2	7	1	2	2	3	1	2	1	1	22	1	0	0	0	0	1	1	1	0	2	-3	-3	-3	-3	-3	-3	-3	-3	-3	-3	-3	-3	-3	-3
2124	42576.7	940	5	1	32	1	1	1	1	1	2	1	13	13	1	7	1	2	3	2	1	1	1	1	20	1	0	0	0	1	1	0	0	0	2	-3	-3	-3	-3	-3	-3	-3	-3	-3	-3	-3	-3	-3	-3
2126	42576.7	2883	1	1	29	1	1	1	1	1	2	1	13	13	1	5	1	2	1	3	1	1	1	2	20	1	0	0	0	0	1	0	0	0	2	-3	-3	-3	-3	-3	-3	-3	-3	-3	-3	-3	-3	-3	-3
2133	42576.7	826	6	1	24	1	1	1	1	1	2	1	13	13	1	4	1	2	2	2	1	1	1	2	19	2	0	0	0	0	1	0	0	0	2	-3	-3	-3	-3	-3	-3	-3	-3	-3	-3	-3	-3	-3	-3
2142	42576.7	1248	2	1	23	1	1	1	1	1	2	5	0	3	3	7	1	2	2	4	1	1	1	1	20	1	0	0	0	0	1	0	0	0	2	-3	-3	-3	-3	-3	-3	-3	-3	-3	-3	-3	-3	-3	-3
2159	42576.7	710	2	1	27	1	1	1	1	1	2	5	3	4	5	5	1	2	2	4	1	1	1	2	20	1	0	0	0	0	1	0	0	0	2	-3	-3	-3	-3	-3	-3	-3	-3	-3	-3	-3	-3	-3	-3
2174	42576.7	1250	6	1	29	1	1	1	1	1	2	3	12	13	1	3	1	2	1	2	3	2	1	2	20	2	1	0	0	0	1	0	0	0	1	3	2	1	1	2	0	0	0	1	0	0	0	1	5
2175	42576.7	638	6	1	27	1	1	1	1	1	2	2	3	3	1	5	1	2	3	5	1	1	1	1	19	1	0	0	0	0	1	0	0	0	1	2	4	1	1	1	0	0	0	0	1	0	0	1	3
2182	42576.7	888	6	1	17	1	1	1	1	1	2	3	2	3	3	10	1	2	1	2	4	1	1	1	16	2	0	0	0	0	1	0	0	0	2	-3	-3	-3	-3	-3	-3	-3	-3	-3	-3	-3	-3	-3	-3
2192	42576.7	1252	2	1	21	1	1	1	1	1	2	5	1	4	4	4	1	2	1	3	1	2	1	1	18	1	0	0	0	0	1	0	0	0	1	1	2	2	1	1	0	0	0	0	1	0	0	1	1
2193	42576.7	1589	8	1	28	1	1	1	1	1	2	1	13	5	1	6	2	1	2	3	1	2	2	-3	24	1	0	0	0	0	1	0	0	0	2	-3	-3	-3	-3	-3	-3	-3	-3	-3	-3	-3	-3	-3	-3
2198	42576.7	1193	7	1	29	1	1	1	1	1	2	5	6	7	2	4	1	2	2	2	1	1	2	-3	22	1	0	0	0	0	1	0	0	0	1	1	1	2	1	1	0	0	0	0	1	0	0	1	4
2200	42576.7	777	2	1	22	1	1	1	1	1	2	5	1	6	2	4	1	2	1	3	1	1	1	2	20	1	0	0	0	0	0	0	0	1	2	-3	-3	-3	-3	-3	-3	-3	-3	-3	-3	-3	-3	-3	-3
2219	42576.7	2119	2	1	25	1	1	1	1	1	2	5	5	5	2	5	1	2	2	3	1	1	1	2	19	1	0	0	0	1	1	0	0	0	1	1	3	1	2	-3	-3	-3	-3	-3	-3	-3	-3	-3	-3
2220	42576.7	1493	3	1	26	1	1	1	1	1	2	5	3	0	2	6	1	2	1	5	1	2	1	1	21	1	0	0	0	0	1	0	0	0	1	5	4	1	1	3	0	0	0	0	1	0	0	1	3
2226	42576.7	426	3	1	25	1	1	1	1	6	2	3	13	13	1	5	1	2	3	4	1	2	1	2	19	1	0	0	0	0	1	0	0	0	2	-3	-3	-3	-3	-3	-3	-3	-3	-3	-3	-3	-3	-3	-3
2229	42576.7	1015	5	1	25	1	1	1	1	1	2	2	2	0	5	5	1	2	3	3	1	1	1	1	17	1	0	0	0	0	1	0	0	0	1	1	4	1	2	-3	-3	-3	-3	-3	-3	-3	-3	-3	-3
2248	42576.7	1442	3	1	28	1	1	1	1	1	2	4	3	6	2	7	2	1	3	2	1	2	1	2	26	1	0	0	0	0	1	0	0	0	1	1	1	2	1	1	0	0	0	0	1	0	0	1	4
2251	42576.7	883	1	1	21	1	1	1	1	1	2	3	13	13	2	4	1	2	1	2	1	1	1	1	16	1	0	0	0	0	0	0	0	1	1	1	4	1	1	1	0	0	0	0	1	0	0	1	1
2259	42576.7	706	6	1	28	1	1	1	1	1	2	5	8	11	4	10	1	2	2	4	3	1	1	2	22	1	0	0	0	0	1	0	0	0	2	-3	-3	-3	-3	-3	-3	-3	-3	-3	-3	-3	-3	-3	-3
2265	42576.7	813	8	1	19	1	1	1	1	1	2	1	13	13	2	1	1	2	1	1	1	2	1	1	17	2	0	0	0	0	1	0	1	0	2	-3	-3	-3	-3	-3	-3	-3	-3	-3	-3	-3	-3	-3	-3
2267	42576.7	873	1	1	24	1	1	1	1	1	2	3	3	10	3	5	1	2	2	2	1	1	1	2	19	2	0	0	0	0	1	0	0	0	1	6	2	2	1	1	0	0	0	0	1	0	0	1	1
2273	42576.7	1275	1	1	21	1	1	1	1	1	2	4	0	5	2	5	1	2	1	3	1	2	1	2	19	1	0	0	0	0	1	0	0	0	1	3	4	1	2	-3	-3	-3	-3	-3	-3	-3	-3	-3	-3
2281	42576.7	513	7	1	21	1	1	1	1	1	2	3	13	13	1	6	1	2	2	3	1	1	2	-3	19	1	0	0	0	0	1	0	0	0	2	-3	-3	-3	-3	-3	-3	-3	-3	-3	-3	-3	-3	-3	-3
2287	42576.7	2032	2	1	36	1	1	1	1	1	2	1	12	7	3	7	1	2	3	2	1	1	1	2	22	1	0	0	0	0	1	0	0	0	1	1	1	1	1	1	0	0	0	0	1	0	0	1	4
2291	42576.7	1416	2	1	21	1	1	1	1	1	2	4	0	2	5	5	1	2	3	4	1	1	1	2	19	1	0	0	0	0	1	1	1	0	2	-3	-3	-3	-3	-3	-3	-3	-3	-3	-3	-3	-3	-3	-3
2293	42576.7	923	2	1	35	1	1	1	1	1	2	1	3	4	2	5	1	2	2	4	1	1	1	1	20	1	0	0	0	0	1	0	0	0	1	2	4	1	1	2	0	0	0	0	1	0	0	1	1
2320	42576.7	1357	7	1	43	1	1	1	1	1	2	3	13	13	1	4	2	1	1	3	1	1	2	-3	36	1	0	0	0	0	1	0	0	0	2	-3	-3	-3	-3	-3	-3	-3	-3	-3	-3	-3	-3	-3	-3
2326	42576.7	834	7	1	42	1	1	1	1	6	2	1	13	13	5	4	1	2	1	3	4	1	1	1	19	1	0	0	1	0	0	0	0	0	1	1	2	2	1	1	0	0	1	0	0	0	0	1	4
2329	42576.7	1441	7	1	30	1	1	1	1	5	2	3	13	13	1	4	1	2	1	3	1	1	1	2	23	1	0	0	0	0	1	0	0	0	1	1	2	2	1	1	0	0	0	0	1	0	0	1	1
2334	42576.7	1000	4	1	32	1	1	1	1	1	2	5	1	1	4	5	1	2	2	4	1	2	2	-3	28	1	0	0	0	0	0	0	0	1	1	1	4	1	1	1	0	0	0	0	1	0	0	1	1
2338	42576.7	1708	1	1	26	1	1	1	1	1	2	3	6	5	2	5	1	2	3	3	1	1	1	1	22	1	0	0	0	0	1	0	0	0	2	-3	-3	-3	-3	-3	-3	-3	-3	-3	-3	-3	-3	-3	-3
2344	42576.7	1719	1	1	28	1	1	1	1	1	2	1	13	13	1	5	1	2	3	4	1	1	1	1	17	1	0	1	0	0	1	0	0	0	1	5	3	1	1	4	0	0	0	0	1	0	0	1	5
2346	42576.7	701	7	1	18	1	1	1	1	1	2	3	13	13	7	1	1	2	1	1	1	1	2	-3	16	1	0	0	0	0	1	0	0	0	1	3	4	1	2	-3	-3	-3	-3	-3	-3	-3	-3	-3	-3
2348	42576.7	1446	1	1	27	1	1	1	1	1	2	1	10	13	1	6	1	2	3	5	1	1	1	2	21	1	1	0	0	0	1	0	0	0	1	2	4	1	2	-3	-3	-3	-3	-3	-3	-3	-3	-3	-3
2362	42576.7	1106	7	1	29	1	1	1	1	4	2	4	5	2	2	6	1	2	2	5	1	1	1	2	21	1	0	0	0	0	1	0	0	0	1	1	2	2	1	1	0	0	0	0	1	0	0	1	1
2367	42576.7	2885	6	1	24	1	1	1	1	1	2	5	1	1	2	5	1	2	4	3	1	1	1	2	19	1	0	0	0	0	1	0	0	0	1	2	4	1	2	-3	-3	-3	-3	-3	-3	-3	-3	-3	-3
2368	42576.7	1076	7	1	31	1	1	1	1	1	3	1	13	3	5	5	1	2	3	4	1	1	1	2	18	1	0	0	0	0	1	0	0	0	1	1	4	1	1	2	0	0	0	0	1	0	0	2	-3
2377	42576.7	1083	6	1	28	1	1	1	1	1	2	1	13	0	1	2	1	2	3	4	1	1	1	2	22	1	0	0	0	0	0	0	0	1	2	-3	-3	-3	-3	-3	-3	-3	-3	-3	-3	-3	-3	-3	-3
2383	42576.7	1719	5	1	17	1	1	1	1	1	2	2	2	5	1	1	1	2	1	1	1	1	2	-3	17	1	0	0	0	0	1	0	0	0	2	-3	-3	-3	-3	-3	-3	-3	-3	-3	-3	-3	-3	-3	-3
2384	42576.7	1576	3	1	19	1	1	1	1	1	2	4	0	3	7	7	1	2	1	2	1	1	1	2	17	2	0	0	0	0	1	0	0	0	2	-3	-3	-3	-3	-3	-3	-3	-3	-3	-3	-3	-3	-3	-3
2400	42576.7	629	7	1	31	1	1	1	1	1	2	2	5	2	1	5	1	2	3	3	1	4	1	1	22	1	0	0	0	0	1	0	0	0	1	4	3	2	2	-3	-3	-3	-3	-3	-3	-3	-3	-3	-3
2412	42576.7	1264	6	1	35	1	1	1	1	1	2	3	10	10	2	6	3	1	2	4	4	2	1	1	45	1	0	0	0	0	0	0	0	1	1	1	4	1	1	0	0	0	0	0	1	0	0	1	4
2417	42576.7	1000	8	1	21	1	1	1	1	1	2	1	4	3	2	5	1	2	2	2	1	1	1	2	25	1	0	0	0	0	0	0	0	1	2	-3	-3	-3	-3	-3	-3	-3	-3	-3	-3	-3	-3	-3	-3
2419	42576.7	804	7	1	42	1	1	1	1	1	2	1	13	13	1	4	3	2	1	2	1	1	2	-3	33	1	0	0	0	0	1	0	0	0	2	-3	-3	-3	-3	-3	-3	-3	-3	-3	-3	-3	-3	-3	-3
2425	42576.7	1101	6	1	32	1	1	1	1	1	2	5	5	5	2	7	1	2	1	3	1	1	1	2	15	2	0	0	0	0	1	0	0	0	1	1	2	2	1	1	0	0	0	0	1	0	0	1	3
2430	42576.7	1096	7	1	25	1	1	1	1	1	2	5	2	6	2	5	1	2	1	4	1	1	1	2	21	2	0	0	0	0	1	0	0	0	1	3	3	1	2	-3	-3	-3	-3	-3	-3	-3	-3	-3	-3
2435	42576.7	497	7	1	22	1	1	1	1	1	2	3	0	1	5	4	1	2	2	2	1	1	1	2	21	1	0	0	0	0	1	0	0	0	2	-3	-3	-3	-3	-3	-3	-3	-3	-3	-3	-3	-3	-3	-3
2445	42576.7	891	7	1	23	1	1	1	1	1	2	3	3	0	5	1	1	2	3	1	1	1	2	-3	23	1	0	0	0	0	0	0	0	1	2	-3	-3	-3	-3	-3	-3	-3	-3	-3	-3	-3	-3	-3	-3
2448	42576.7	838	7	1	27	1	1	1	1	6	2	1	13	13	4	6	1	2	2	2	1	1	2	-3	18	1	0	0	0	0	1	0	0	0	1	2	4	1	1	1	0	0	0	0	1	0	0	1	4
2455	42576.7	581	7	1	20	1	1	1	1	1	2	2	2	0	5	1	1	2	3	1	1	1	1	2	18	2	0	0	0	0	1	0	0	0	1	2	3	1	2	-3	-3	-3	-3	-3	-3	-3	-3	-3	-3
2463	42576.7	1285	7	1	20	1	1	1	1	1	2	1	13	13	2	10	1	2	1	3	1	1	1	2	18	1	0	0	0	0	0	0	0	1	2	-3	-3	-3	-3	-3	-3	-3	-3	-3	-3	-3	-3	-3	-3
2482	42576.7	368	6	1	36	1	1	1	1	1	2	1	13	0	1	10	1	2	4	5	1	2	2	-3	9	1	0	0	0	0	0	0	0	1	2	-3	-3	-3	-3	-3	-3	-3	-3	-3	-3	-3	-3	-3	-3
2487	42576.7	1210	5	1	23	1	1	1	1	1	2	2	3	11	5	1	1	2	3	1	1	1	1	1	21	1	0	0	0	0	0	0	0	1	2	-3	-3	-3	-3	-3	-3	-3	-3	-3	-3	-3	-3	-3	-3
2501	42576.7	837	2	1	20	1	1	1	1	1	2	5	1	1	4	9	1	2	1	2	1	4	2	-3	20	1	0	0	0	0	1	0	0	0	2	-3	-3	-3	-3	-3	-3	-3	-3	-3	-3	-3	-3	-3	-3
2508	42576.7	1135	3	1	38	1	1	1	1	1	2	5	3	8	2	4	2	1	1	3	1	1	1	1	36	1	0	0	0	1	0	0	0	0	2	-3	-3	-3	-3	-3	-3	-3	-3	-3	-3	-3	-3	-3	-3
2510	42576.7	708	2	1	25	1	1	1	1	1	2	5	6	6	2	4	3	2	1	3	1	1	2	-3	22	1	0	0	0	0	1	0	0	0	1	2	4	1	2	-3	-3	-3	-3	-3	-3	-3	-3	-3	-3
2512	42576.7	1370	5	1	25	1	1	1	1	1	2	5	0	1	5	1	1	2	3	1	1	1	1	2	21	1	0	0	0	0	1	0	0	0	1	1	1	2	1	1	0	0	0	0	0	1	0	1	2
2515	42576.7	449	1	1	31	1	1	1	1	1	2	3	8	3	2	5	1	2	2	4	1	1	1	2	24	1	0	0	0	1	1	0	0	0	1	2	4	1	1	2	0	0	0	0	1	0	0	1	5
2531	42576.7	758	2	1	37	1	1	1	1	1	2	4	11	5	3	6	1	2	1	3	1	1	2	-3	23	1	0	0	0	1	1	1	0	0	1	3	4	1	1	3	0	0	0	1	1	0	0	1	3
2536	42576.7	577	5	1	30	1	1	1	1	1	2	4	8	1	1	2	1	2	4	5	1	1	1	2	26	1	0	0	0	1	1	0	0	0	1	5	3	1	1	5	0	0	0	1	1	0	0	1	1
2551	42576.7	457	1	1	20	1	1	1	1	1	2	5	0	1	3	6	1	2	1	2	1	1	1	2	16	1	0	0	0	0	1	0	0	0	1	1	4	1	2	-3	-3	-3	-3	-3	-3	-3	-3	-3	-3
2556	42576.7	2039	2	1	30	1	1	1	1	1	2	5	8	13	2	7	1	2	1	4	1	1	2	-3	22	1	0	0	0	0	1	0	0	0	1	1	4	1	1	1	0	0	0	0	0	1	0	1	1
2935	42576.7	508	4	1	17	1	1	1	1	1	2	1	13	13	1	1	1	2	1	1	1	1	2	-3	14	1	0	0	0	1	1	0	0	0	1	1	4	1	2	-3	-3	-3	-3	-3	-3	-3	-3	-3	-3
3435	42576.7	634	3	1	31	1	1	1	1	1	2	1	13	13	1	9	1	2	2	2	1	2	1	2	16	1	0	0	0	0	1	0	0	0	1	3	3	2	2	-3	-3	-3	-3	-3	-3	-3	-3	-3	-3
3446	42576.7	675	6	1	27	1	1	1	1	1	2	1	13	13	1	10	1	2	3	5	1	1	1	2	22	1	0	0	0	0	1	0	0	0	1	2	4	1	2	-3	-3	-3	-3	-3	-3	-3	-3	-3	-3
3504	42576.7	719	8	1	19	1	1	1	1	1	2	3	13	13	1	1	1	2	2	1	1	2	2	-3	19	1	0	0	0	0	0	0	0	1	2	-3	-3	-3	-3	-3	-3	-3	-3	-3	-3	-3	-3	-3	-3
3515	42576.7	754	5	1	24	1	1	1	1	1	2	1	13	13	1	5	1	2	2	3	1	1	1	2	21	1	0	0	0	0	1	0	0	0	1	3	4	1	1	1	0	0	0	0	1	0	0	1	4
3544	42576.7	778	6	1	24	1	1	1	1	1	2	1	13	13	1	6	1	2	2	4	1	1	1	1	18	1	0	0	0	0	0	0	0	1	1	5	4	1	1	1	0	0	0	0	1	0	0	1	4
3547	42576.7	396	3	1	36	1	1	1	1	1	2	4	2	3	2	5	2	2	4	5	1	1	1	2	24	1	0	0	0	0	1	0	0	0	1	10	4	1	2	-3	-3	-3	-3	-3	-3	-3	-3	-3	-3
3569	42576.7	621	7	1	26	1	1	1	1	1	2	3	13	13	4	4	1	2	1	2	1	4	2	-3	25	1	0	0	0	0	1	0	0	0	2	-3	-3	-3	-3	-3	-3	-3	-3	-3	-3	-3	-3	-3	-3
3582	42576.7	199	6	1	17	1	1	1	1	1	2	3	13	0	1	1	1	2	1	1	1	1	2	-3	17	1	0	0	0	1	1	0	0	0	2	-3	-3	-3	-3	-3	-3	-3	-3	-3	-3	-3	-3	-3	-3
3600	42576.7	611	5	1	29	1	1	1	1	1	2	2	10	0	1	5	2	1	3	3	1	1	2	-3	21	1	0	0	1	1	1	0	0	0	1	3	2	2	1	3	0	0	0	1	1	1	0	1	3
3613	42576.7	844	7	1	24	1	1	1	1	1	2	4	1	3	7	5	1	2	2	3	1	1	1	2	18	1	0	0	0	0	1	0	0	0	1	3	4	1	1	1	0	0	0	0	1	0	0	1	1
3618	42576.7	701	4	1	29	1	1	1	1	1	2	1	1	6	7	6	1	2	2	4	1	2	2	-3	25	1	0	0	0	0	1	0	0	0	2	-3	-3	-3	-3	-3	-3	-3	-3	-3	-3	-3	-3	-3	-3
3623	42576.7	778	7	1	20	1	1	1	1	1	2	3	2	6	3	6	1	2	2	2	1	1	2	-3	18	1	0	0	0	0	1	1	0	0	1	1	1	2	1	1	0	0	0	0	1	1	0	1	4
3628	42576.7	365	6	1	27	1	1	1	1	4	2	1	13	0	1	7	1	2	3	3	1	1	2	-3	23	1	0	0	0	0	1	0	0	0	1	1	3	2	2	-3	-3	-3	-3	-3	-3	-3	-3	-3	-3
3664	42576.7	482	6	1	21	1	1	1	1	1	2	1	13	13	1	5	1	2	2	2	1	1	1	2	18	1	0	0	0	0	1	0	0	0	1	2	3	2	1	1	0	0	0	0	1	0	0	1	5
3667	42576.7	461	7	1	23	1	1	1	1	1	2	1	13	13	1	1	1	2	3	1	1	1	1	2	20	1	0	0	0	0	1	0	0	0	2	-3	-3	-3	-3	-3	-3	-3	-3	-3	-3	-3	-3	-3	-3
3705	42576.7	654	3	1	21	1	1	1	1	1	2	1	13	13	1	6	1	2	1	3	1	1	1	2	19	1	0	0	0	0	0	0	0	1	2	-3	-3	-3	-3	-3	-3	-3	-3	-3	-3	-3	-3	-3	-3
3761	42576.7	436	7	1	32	1	1	1	1	1	2	3	3	2	1	5	3	2	2	4	1	2	2	-3	29	1	0	0	0	0	1	0	0	0	1	2	4	1	1	2	0	0	0	0	1	0	0	2	-3
3763	42576.7	678	6	1	26	1	1	1	1	1	2	2	2	2	2	5	1	2	3	4	1	1	1	1	21	1	0	0	0	0	1	0	0	0	2	-3	-3	-3	-3	-3	-3	-3	-3	-3	-3	-3	-3	-3	-3
3777	42576.7	1022	6	1	26	1	1	1	1	1	2	1	7	2	2	5	1	2	3	3	1	1	1	2	15	1	0	0	0	0	1	0	0	0	1	5	3	1	2	-3	-3	-3	-3	-3	-3	-3	-3	-3	-3
3783	42576.7	759	6	1	25	1	1	1	1	1	2	3	13	13	1	5	1	2	1	2	1	1	1	2	14	1	0	0	0	0	0	0	0	1	2	-3	-3	-3	-3	-3	-3	-3	-3	-3	-3	-3	-3	-3	-3
3795	42576.8	836	6	1	32	1	1	1	1	1	2	1	13	13	2	9	3	2	2	4	1	1	1	1	19	1	0	0	0	0	1	0	0	0	1	2	3	1	2	-3	-3	-3	-3	-3	-3	-3	-3	-3	-3
3809	42576.8	1126	6	1	46	1	1	1	1	1	2	1	13	13	1	5	2	1	1	3	1	1	2	-3	24	1	0	0	0	0	0	0	0	1	2	-3	-3	-3	-3	-3	-3	-3	-3	-3	-3	-3	-3	-3	-3
3814	42576.8	566	5	1	22	1	1	1	1	1	2	3	1	3	3	7	1	2	2	2	1	1	1	2	20	1	0	0	0	0	1	0	0	0	2	-3	-3	-3	-3	-3	-3	-3	-3	-3	-3	-3	-3	-3	-3
3836	42576.8	1018	5	1	44	1	1	1	1	1	2	1	13	13	1	6	3	2	1	2	1	1	1	1	33	1	0	0	0	0	1	0	0	0	1	1	4	1	1	1	0	0	0	0	1	0	0	1	4
3871	42576.8	605	3	1	16	1	1	1	1	1	2	3	1	1	3	1	1	2	1	1	1	1	1	2	13	1	0	0	0	0	1	0	0	0	2	-3	-3	-3	-3	-3	-3	-3	-3	-3	-3	-3	-3	-3	-3
3873	42576.8	661	7	1	20	1	1	1	1	1	2	3	13	13	5	1	1	2	2	3	1	1	1	2	16	1	0	0	0	1	0	1	0	0	2	-3	-3	-3	-3	-3	-3	-3	-3	-3	-3	-3	-3	-3	-3
3898	42576.8	632	6	1	27	1	1	1	1	1	2	4	4	0	3	5	1	2	3	3	2	1	1	1	9	2	0	0	0	0	1	0	0	0	1	1	4	1	2	-3	-3	-3	-3	-3	-3	-3	-3	-3	-3
3901	42576.8	882	5	1	23	1	1	1	1	6	2	4	4	0	5	1	1	2	3	5	1	1	1	1	14	1	0	0	0	0	0	0	1	0	1	1	1	2	1	1	0	0	0	0	1	0	1	1	4
3925	42576.8	1010	5	1	21	1	1	1	1	1	2	5	2	0	7	1	1	2	3	1	1	1	2	-3	15	1	0	0	0	0	0	0	0	1	1	1	2	1	1	1	0	0	0	0	1	1	1	1	3
3937	42576.8	812	7	1	18	1	1	1	1	1	2	3	13	13	1	1	1	2	1	1	1	1	1	2	18	1	0	0	0	0	0	0	0	1	2	-3	-3	-3	-3	-3	-3	-3	-3	-3	-3	-3	-3	-3	-3
3947	42576.8	555	5	1	32	1	1	1	1	1	2	1	13	13	1	5	2	1	3	3	1	1	2	-3	18	1	0	0	0	0	0	0	0	1	2	-3	-3	-3	-3	-3	-3	-3	-3	-3	-3	-3	-3	-3	-3
3961	42576.8	723	7	1	24	1	1	1	1	1	2	3	4	6	5	4	1	2	2	3	1	1	2	-3	23	1	0	0	0	0	1	0	0	0	2	-3	-3	-3	-3	-3	-3	-3	-3	-3	-3	-3	-3	-3	-3
4046	42576.8	578	8	1	20	1	1	1	1	1	2	3	2	0	5	1	1	2	4	1	1	2	2	-3	19	1	0	0	0	0	1	0	0	0	1	3	3	2	1	1	0	0	0	0	1	0	0	1	1
4050	42576.8	833	7	1	27	1	1	1	1	4	2	1	13	13	1	5	2	2	2	3	1	1	1	2	27	1	0	0	0	0	1	0	0	0	1	1	1	2	1	1	0	0	0	0	1	0	0	1	1
4054	42576.8	528	5	1	24	1	1	1	1	1	2	1	13	13	1	7	1	2	2	3	1	1	1	2	23	1	0	0	0	0	1	0	0	0	2	-3	-3	-3	-3	-3	-3	-3	-3	-3	-3	-3	-3	-3	-3
4082	42576.8	636	6	1	30	1	1	1	1	1	2	1	4	7	1	7	1	2	3	2	3	1	1	2	28	1	0	0	0	0	0	0	0	1	2	-3	-3	-3	-3	-3	-3	-3	-3	-3	-3	-3	-3	-3	-3
4106	42576.8	1345	7	1	27	1	1	1	1	5	2	3	13	13	2	10	1	2	2	5	1	1	1	2	22	1	0	1	0	0	1	0	0	0	1	10	2	1	1	3	0	0	0	0	1	0	0	1	5
4117	42576.8	505	8	1	20	1	1	1	1	1	2	1	13	0	1	1	1	2	3	1	1	1	1	2	19	1	0	0	0	0	1	0	0	0	2	-3	-3	-3	-3	-3	-3	-3	-3	-3	-3	-3	-3	-3	-3
4123	42576.8	1068	6	1	30	1	1	1	1	1	2	3	10	0	1	10	2	2	2	5	1	2	2	-3	19	1	0	0	0	0	0	0	0	1	2	-3	-3	-3	-3	-3	-3	-3	-3	-3	-3	-3	-3	-3	-3
4142	42576.8	857	7	1	25	1	1	1	1	1	2	2	3	1	4	7	1	2	2	4	1	1	2	-3	17	1	0	0	0	0	1	0	0	0	2	-3	-3	-3	-3	-3	-3	-3	-3	-3	-3	-3	-3	-3	-3
4214	42576.8	638	7	1	23	1	1	1	1	1	2	3	13	13	1	9	1	2	3	2	1	1	1	2	20	1	0	0	0	0	1	0	0	0	1	10	4	1	1	1	0	0	0	0	1	0	0	1	2
4238	42576.8	682	5	1	19	1	1	1	1	1	2	2	2	0	5	1	1	2	3	1	1	1	1	2	19	1	0	0	0	0	1	0	0	0	1	1	4	1	2	-3	-3	-3	-3	-3	-3	-3	-3	-3	-3
4247	42576.8	875	3	1	35	1	1	1	1	1	2	1	13	13	1	6	3	2	1	4	1	1	2	-3	25	1	0	0	0	0	1	0	0	0	2	-3	-3	-3	-3	-3	-3	-3	-3	-3	-3	-3	-3	-3	-3
4304	42576.8	1246	3	1	17	1	1	1	1	1	2	2	13	13	5	5	1	2	2	2	1	1	2	-3	16	1	0	0	0	0	1	0	0	0	2	-3	-3	-3	-3	-3	-3	-3	-3	-3	-3	-3	-3	-3	-3
4306	42576.8	1515	7	1	25	1	1	1	1	1	2	3	13	13	2	5	1	2	3	3	1	1	2	-3	23	1	0	0	0	0	1	0	0	0	2	-3	-3	-3	-3	-3	-3	-3	-3	-3	-3	-3	-3	-3	-3
4365	42576.8	814	7	1	37	1	1	1	1	1	2	3	13	13	1	4	2	1	1	3	1	1	1	2	20	1	0	0	0	0	1	0	0	0	2	-3	-3	-3	-3	-3	-3	-3	-3	-3	-3	-3	-3	-3	-3
4390	42576.8	1092	8	1	29	1	1	1	1	1	2	1	13	13	1	5	1	2	3	2	1	2	2	-3	25	1	0	0	0	0	1	0	0	0	2	-3	-3	-3	-3	-3	-3	-3	-3	-3	-3	-3	-3	-3	-3
4417	42576.8	963	7	1	23	1	1	1	1	1	2	4	0	3	5	7	1	2	3	3	1	1	1	1	19	1	0	0	0	0	1	0	0	0	2	-3	-3	-3	-3	-3	-3	-3	-3	-3	-3	-3	-3	-3	-3
4532	42576.8	900	6	1	23	1	1	1	1	1	2	3	13	13	1	10	1	2	3	5	1	1	1	1	19	1	0	0	0	0	0	0	0	1	2	-3	-3	-3	-3	-3	-3	-3	-3	-3	-3	-3	-3	-3	-3
4535	42576.8	979	5	1	29	1	1	1	1	1	2	3	5	2	1	6	3	2	1	4	1	1	1	1	22	1	1	0	1	0	1	1	0	0	2	-3	-3	-3	-3	-3	-3	-3	-3	-3	-3	-3	-3	-3	-3
4544	42576.8	974	6	1	19	1	1	1	1	1	2	3	13	13	5	1	1	2	2	1	1	1	1	2	19	1	0	0	0	0	0	0	0	1	1	1	4	1	1	1	0	0	0	0	0	0	1	1	5
4573	42576.8	1278	5	1	25	1	1	1	1	6	2	5	3	7	2	7	1	2	3	5	1	1	1	2	22	1	0	0	0	0	1	0	0	0	1	2	4	1	2	-3	-3	-3	-3	-3	-3	-3	-3	-3	-3
4615	42576.8	614	5	1	20	1	1	1	1	1	2	3	1	0	5	1	1	2	3	1	1	1	1	2	18	1	0	0	0	0	1	0	0	0	1	1	4	1	1	1	0	0	0	0	1	0	0	1	5
4649	42576.8	735	6	1	18	1	1	1	1	1	2	1	13	13	1	1	1	2	3	1	1	1	1	2	17	1	0	0	0	0	1	0	0	0	1	1	3	1	1	1	0	0	0	0	1	0	0	1	3
4680	42576.8	720	5	1	30	1	1	1	1	1	2	1	11	5	3	5	1	2	3	4	1	1	1	1	20	1	0	0	0	0	1	0	0	0	2	-3	-3	-3	-3	-3	-3	-3	-3	-3	-3	-3	-3	-3	-3
4741	42576.8	750	8	1	22	1	1	1	1	1	2	3	13	13	1	6	1	2	1	2	1	1	1	2	19	1	0	0	0	0	1	0	0	0	2	-3	-3	-3	-3	-3	-3	-3	-3	-3	-3	-3	-3	-3	-3
4819	42576.8	451	5	1	25	1	1	1	1	1	2	3	13	13	5	2	1	2	2	4	1	2	2	-3	44	1	0	0	0	1	0	0	0	0	2	-3	-3	-3	-3	-3	-3	-3	-3	-3	-3	-3	-3	-3	-3
4822	42576.8	2070	3	1	30	1	1	1	1	1	2	5	4	12	2	4	1	2	1	2	1	1	1	1	60	1	0	0	0	1	0	0	0	0	1	1	3	1	2	-3	-3	-3	-3	-3	-3	-3	-3	-3	-3
4826	42576.8	621	6	1	33	1	1	1	1	1	2	2	1	1	2	7	3	2	4	4	1	1	2	-3	27	1	0	0	0	0	1	0	0	0	1	1	4	1	1	1	0	0	0	0	1	0	0	2	-3
4841	42576.8	403	6	1	20	1	1	1	1	1	2	1	13	13	1	1	1	1	2	1	1	1	1	2	19	1	0	0	0	0	0	0	0	1	1	1	3	2	1	1	0	0	0	0	1	0	0	1	4
4844	42576.8	889	3	1	24	1	1	1	1	1	2	5	2	1	2	5	1	2	3	2	1	1	2	-3	23	1	0	0	0	0	1	0	0	0	2	-3	-3	-3	-3	-3	-3	-3	-3	-3	-3	-3	-3	-3	-3
4865	42576.8	1517	5	1	39	1	1	1	1	1	2	4	0	3	4	6	3	1	3	5	1	2	1	2	36	1	0	0	0	1	0	0	0	0	1	1	1	2	2	-3	-3	-3	-3	-3	-3	-3	-3	-3	-3
4879	42576.8	522	3	1	16	1	1	1	1	1	2	4	8	2	4	1	1	2	1	2	1	1	2	-3	16	1	0	0	0	0	1	0	0	0	2	-3	-3	-3	-3	-3	-3	-3	-3	-3	-3	-3	-3	-3	-3
4920	42576.8	693	8	1	18	1	1	1	1	1	1	1	13	13	1	1	1	2	1	1	1	1	1	2	18	1	0	0	0	0	1	0	0	0	1	1	4	1	2	-3	-3	-3	-3	-3	-3	-3	-3	-3	-3
4984	42576.8	1449	6	1	25	1	1	1	1	1	2	3	1	1	5	4	1	2	2	3	1	1	2	-3	21	1	0	0	0	0	1	0	0	0	1	2	3	2	1	1	0	0	0	0	1	0	0	1	2
4989	42576.8	682	4	1	18	1	1	1	1	1	2	1	13	4	5	1	1	1	2	1	1	1	1	2	17	1	0	0	0	0	0	1	0	0	2	-3	-3	-3	-3	-3	-3	-3	-3	-3	-3	-3	-3	-3	-3
4999	42576.8	857	7	1	21	1	1	1	1	1	2	3	13	13	5	1	1	2	3	1	1	1	1	2	18	1	0	0	0	0	1	0	0	0	1	1	1	2	2	-3	-3	-3	-3	-3	-3	-3	-3	-3	-3
5010	42576.8	724	5	1	21	1	1	1	1	1	2	3	13	13	1	4	1	2	1	3	1	1	2	-3	18	1	0	0	0	0	1	0	0	0	2	-3	-3	-3	-3	-3	-3	-3	-3	-3	-3	-3	-3	-3	-3
5014	42576.8	659	6	1	19	1	1	1	1	1	2	1	13	13	1	1	1	2	3	2	1	1	1	2	17	1	0	0	0	0	0	1	0	0	1	1	4	1	1	1	0	0	0	0	0	1	0	1	5
5024	42576.8	1833	8	1	38	1	1	1	1	1	2	1	13	13	1	4	2	1	1	2	1	2	2	-3	30	1	0	0	0	0	1	0	0	0	1	1	4	1	2	-3	-3	-3	-3	-3	-3	-3	-3	-3	-3
5032	42576.8	1025	7	1	28	1	1	1	1	1	2	5	0	4	5	4	1	2	3	2	1	1	1	2	21	1	0	0	0	0	0	0	0	1	2	-3	-3	-3	-3	-3	-3	-3	-3	-3	-3	-3	-3	-3	-3
5058	42576.8	366	4	1	18	1	1	1	1	1	2	1	13	13	1	1	1	2	1	1	1	2	2	-3	18	1	0	0	0	1	1	0	0	0	2	-3	-3	-3	-3	-3	-3	-3	-3	-3	-3	-3	-3	-3	-3
5076	42576.8	651	3	1	31	1	1	1	1	1	3	2	1	6	2	5	1	2	3	4	1	1	1	1	24	1	0	1	0	0	1	0	0	0	2	-3	-3	-3	-3	-3	-3	-3	-3	-3	-3	-3	-3	-3	-3
5096	42576.8	1047	5	1	25	1	1	1	1	1	2	3	2	1	5	1	1	2	4	2	1	1	1	2	23	1	0	0	0	0	1	0	0	0	2	-3	-3	-3	-3	-3	-3	-3	-3	-3	-3	-3	-3	-3	-3
5106	42576.8	585	7	1	25	1	1	1	1	1	2	1	13	13	1	4	1	2	2	3	1	4	1	2	22	1	0	0	0	0	1	0	0	0	2	-3	-3	-3	-3	-3	-3	-3	-3	-3	-3	-3	-3	-3	-3
5123	42576.8	967	5	1	21	1	1	1	1	1	2	3	5	0	2	6	1	2	1	3	1	1	1	2	19	1	0	0	0	0	0	0	0	1	2	-3	-3	-3	-3	-3	-3	-3	-3	-3	-3	-3	-3	-3	-3
5144	42576.8	551	5	1	19	1	1	1	1	1	2	1	13	13	1	1	1	2	3	5	1	1	1	1	16	1	0	0	0	0	1	0	0	0	1	2	4	1	1	0	0	0	0	0	1	0	0	1	5
5147	42576.8	958	6	1	19	1	1	1	1	1	3	4	1	5	5	1	1	2	3	2	1	2	1	1	18	1	0	0	0	0	0	0	1	0	1	1	4	1	1	1	0	0	0	0	1	0	0	1	5
5220	42576.8	739	4	1	21	1	1	1	1	1	2	1	13	13	1	1	1	2	3	1	1	1	1	2	20	1	0	0	0	0	1	0	0	0	2	-3	-3	-3	-3	-3	-3	-3	-3	-3	-3	-3	-3	-3	-3
5246	42576.8	411	5	1	20	1	1	1	1	1	2	5	3	1	2	4	1	2	1	3	1	1	1	1	14	1	1	0	0	0	0	1	0	0	2	-3	-3	-3	-3	-3	-3	-3	-3	-3	-3	-3	-3	-3	-3
5256	42576.8	735	3	1	20	1	1	1	1	1	2	2	1	0	5	1	1	2	2	1	1	1	1	2	19	1	0	0	0	1	1	0	0	0	1	2	4	1	1	1	0	0	0	1	1	0	0	1	3
5262	42576.8	449	6	1	23	1	1	1	1	1	2	4	12	12	1	6	1	2	2	4	1	1	1	2	22	1	0	0	0	0	0	0	0	1	2	-3	-3	-3	-3	-3	-3	-3	-3	-3	-3	-3	-3	-3	-3
5264	42576.8	846	5	1	18	1	1	1	1	1	2	1	13	13	1	1	1	2	1	1	1	1	1	2	15	1	1	0	0	0	1	0	0	0	1	2	3	1	1	1	0	0	0	0	1	0	0	1	4
5299	42576.8	589	5	1	23	1	1	1	1	1	2	1	13	13	1	2	1	2	2	3	1	1	2	-3	19	1	0	0	0	0	1	0	0	0	1	2	2	2	1	1	0	0	0	0	1	0	0	1	5
5318	42576.8	885	5	1	20	1	1	1	1	1	2	2	1	2	5	1	1	2	3	1	1	1	2	-3	19	1	0	0	0	0	1	1	0	0	2	-3	-3	-3	-3	-3	-3	-3	-3	-3	-3	-3	-3	-3	-3
5322	42576.8	1734	6	1	24	1	1	1	1	1	2	1	5	0	2	5	1	2	3	3	1	2	2	-3	23	1	0	0	0	0	1	0	0	0	1	1	4	1	2	-3	-3	-3	-3	-3	-3	-3	-3	-3	-3
5334	42576.8	1327	3	1	30	1	1	1	1	1	2	4	4	6	2	5	1	2	3	4	1	1	1	1	22	1	0	0	0	0	1	0	0	0	2	-3	-3	-3	-3	-3	-3	-3	-3	-3	-3	-3	-3	-3	-3
5373	42576.8	623	7	1	22	1	1	1	1	1	2	1	13	0	1	1	1	2	2	1	1	1	1	2	20	1	0	0	0	0	1	0	0	0	2	-3	-3	-3	-3	-3	-3	-3	-3	-3	-3	-3	-3	-3	-3
5382	42576.8	533	5	1	26	1	1	1	1	1	2	1	13	13	1	1	1	2	4	1	1	1	1	2	25	1	0	0	0	0	0	1	0	0	1	1	4	1	2	-3	-3	-3	-3	-3	-3	-3	-3	-3	-3
5395	42576.8	889	7	1	18	1	1	1	1	1	2	3	8	0	1	1	1	2	1	1	1	1	1	2	17	1	0	0	0	0	0	0	0	1	2	-3	-3	-3	-3	-3	-3	-3	-3	-3	-3	-3	-3	-3	-3
5421	42576.8	851	6	1	30	1	1	1	1	1	2	1	13	13	1	5	2	1	3	4	1	2	1	1	25	1	0	0	0	0	0	0	0	1	2	-3	-3	-3	-3	-3	-3	-3	-3	-3	-3	-3	-3	-3	-3
5445	42576.8	470	5	1	21	1	1	1	1	2	2	3	2	7	5	1	1	2	1	1	1	1	1	1	19	1	0	0	0	0	1	0	0	0	1	1	4	1	1	1	0	0	0	0	1	0	0	1	4
5446	42576.8	885	7	1	19	1	1	1	1	1	2	3	13	13	1	1	1	2	1	1	1	2	2	-3	18	1	0	0	0	0	0	0	0	1	2	-3	-3	-3	-3	-3	-3	-3	-3	-3	-3	-3	-3	-3	-3
5453	42576.8	795	8	1	30	1	1	1	1	1	2	1	13	13	1	5	2	1	3	4	1	2	2	-3	25	1	0	0	0	0	1	1	0	0	1	2	4	1	1	1	0	0	0	0	1	1	0	1	3
5489	42576.8	516	7	1	32	1	1	1	1	1	2	3	0	5	4	6	1	2	3	4	1	2	2	-3	9	1	0	0	0	0	1	0	0	0	2	-3	-3	-3	-3	-3	-3	-3	-3	-3	-3	-3	-3	-3	-3
5545	42576.8	767	3	1	29	1	1	1	1	1	2	1	6	3	4	5	1	2	3	4	1	1	1	1	21	1	0	0	0	0	1	0	0	0	1	1	4	1	1	1	0	0	0	0	1	0	0	1	5
5574	42576.8	879	7	1	17	1	1	1	1	1	2	4	8	3	5	1	1	2	1	1	1	2	1	2	16	1	0	0	0	0	0	0	1	0	2	-3	-3	-3	-3	-3	-3	-3	-3	-3	-3	-3	-3	-3	-3
5575	42576.8	1712	6	1	34	1	1	1	1	1	2	1	10	0	1	5	1	2	3	5	1	1	1	2	29	1	0	0	0	0	0	0	0	1	2	-3	-3	-3	-3	-3	-3	-3	-3	-3	-3	-3	-3	-3	-3
5586	42576.8	2055	8	1	26	1	1	1	1	1	2	3	13	13	1	4	1	2	1	3	1	1	1	2	20	1	0	0	0	0	1	1	0	0	1	1	4	1	1	1	0	0	0	0	1	0	0	1	1
5594	42576.8	452	6	1	18	1	1	1	1	1	2	4	12	12	7	1	1	2	1	1	1	1	1	2	17	1	0	0	0	0	0	0	1	0	2	-3	-3	-3	-3	-3	-3	-3	-3	-3	-3	-3	-3	-3	-3
5600	42576.8	933	8	1	41	1	1	1	1	1	2	1	13	13	1	4	2	1	3	2	1	1	2	-3	30	1	0	0	0	0	1	0	0	0	2	-3	-3	-3	-3	-3	-3	-3	-3	-3	-3	-3	-3	-3	-3
5603	42576.8	654	6	1	17	1	1	1	1	1	2	3	13	13	1	1	1	2	1	1	1	1	1	2	17	1	0	0	0	0	1	0	0	0	2	-3	-3	-3	-3	-3	-3	-3	-3	-3	-3	-3	-3	-3	-3
5604	42576.8	858	8	1	17	1	1	1	1	1	2	3	13	13	1	1	1	2	1	1	1	1	2	-3	17	1	0	0	0	0	1	0	0	0	2	-3	-3	-3	-3	-3	-3	-3	-3	-3	-3	-3	-3	-3	-3
5609	42576.8	614	6	1	21	1	1	1	1	1	2	5	6	0	1	5	1	2	2	3	1	2	2	-3	20	1	0	0	0	0	0	0	0	1	2	-3	-3	-3	-3	-3	-3	-3	-3	-3	-3	-3	-3	-3	-3
5613	42576.8	579	6	1	20	1	1	1	1	1	2	1	13	0	5	1	1	2	2	2	1	1	1	2	20	1	0	0	0	0	1	0	0	0	1	1	4	1	2	-3	-3	-3	-3	-3	-3	-3	-3	-3	-3
5617	42576.8	718	5	1	20	1	1	1	1	1	3	2	1	0	5	1	1	2	3	1	1	2	2	-3	71	1	0	0	0	0	0	0	0	1	2	-3	-3	-3	-3	-3	-3	-3	-3	-3	-3	-3	-3	-3	-3
5622	42576.8	1197	6	1	35	1	1	1	1	1	2	1	13	0	3	9	1	2	3	2	1	1	1	2	22	1	0	0	0	0	1	0	0	0	2	-3	-3	-3	-3	-3	-3	-3	-3	-3	-3	-3	-3	-3	-3
5628	42576.8	638	7	1	25	1	1	1	1	1	2	3	12	10	2	7	1	2	1	4	1	2	2	-3	22	1	0	0	0	0	1	0	0	0	2	-3	-3	-3	-3	-3	-3	-3	-3	-3	-3	-3	-3	-3	-3
5634	42576.8	742	7	1	33	1	1	1	1	1	2	1	13	13	4	4	1	2	1	2	1	2	2	-3	20	1	0	0	0	0	1	0	0	0	1	3	4	1	2	-3	-3	-3	-3	-3	-3	-3	-3	-3	-3
5640	42576.8	852	7	1	25	1	1	1	1	1	2	1	4	2	1	2	1	2	3	3	1	1	1	2	21	2	0	0	0	0	1	0	0	0	1	5	3	2	2	-3	-3	-3	-3	-3	-3	-3	-3	-3	-3
5654	42576.8	825	6	1	22	1	1	1	1	1	2	3	2	4	2	6	1	2	1	3	1	1	2	-3	19	1	0	0	0	0	1	0	0	0	1	1	3	1	1	1	0	0	0	0	0	1	0	1	1
5663	42576.8	531	5	1	23	1	1	1	1	1	1	1	3	0	5	4	1	2	2	2	1	1	1	2	21	1	0	0	0	0	1	0	0	0	1	3	4	1	2	-3	-3	-3	-3	-3	-3	-3	-3	-3	-3
5699	42576.8	1748	5	1	26	1	1	1	1	1	2	3	13	13	2	6	3	2	1	2	1	1	1	1	22	1	0	0	0	0	1	1	0	0	2	-3	-3	-3	-3	-3	-3	-3	-3	-3	-3	-3	-3	-3	-3
5733	42576.8	1771	8	1	21	1	1	1	1	1	2	1	13	1	1	1	1	2	3	1	1	1	1	2	18	1	0	0	0	0	1	0	0	0	1	1	4	1	1	1	0	0	0	0	1	0	0	1	5
5742	42576.8	1454	6	1	30	1	1	1	1	1	2	3	13	13	2	5	1	2	1	3	1	1	2	-3	19	1	0	0	0	0	1	0	0	0	1	1	4	1	1	1	0	0	0	0	1	0	0	1	3
5751	42576.8	855	6	1	22	1	1	1	1	1	2	1	13	13	7	2	1	2	3	4	1	1	1	2	17	1	0	0	0	1	1	0	0	0	2	-3	-3	-3	-3	-3	-3	-3	-3	-3	-3	-3	-3	-3	-3
5777	42576.8	1290	3	1	35	1	1	1	1	1	2	5	5	3	2	4	3	1	1	3	1	2	2	-3	24	1	0	0	0	1	0	0	0	0	1	2	3	1	1	2	0	0	0	1	0	0	0	1	2
5783	42576.8	775	6	1	21	1	1	1	1	1	2	3	2	1	5	1	1	2	3	1	1	1	1	2	18	2	0	0	0	0	1	0	0	0	2	-3	-3	-3	-3	-3	-3	-3	-3	-3	-3	-3	-3	-3	-3
5790	42576.8	621	7	1	25	1	1	1	1	1	2	3	13	13	2	6	1	2	1	4	1	1	1	2	25	1	0	0	0	0	1	0	0	0	1	1	1	2	2	-3	-3	-3	-3	-3	-3	-3	-3	-3	-3
5844	42576.8	681	6	1	19	1	1	1	1	1	2	3	13	13	1	1	1	2	2	1	1	2	2	-3	18	1	0	0	0	0	0	0	0	1	2	-3	-3	-3	-3	-3	-3	-3	-3	-3	-3	-3	-3	-3	-3
5894	42576.8	442	5	1	19	1	1	1	1	1	2	1	13	13	1	1	1	2	2	1	1	2	2	-3	18	1	0	0	0	0	1	0	0	0	2	-3	-3	-3	-3	-3	-3	-3	-3	-3	-3	-3	-3	-3	-3
5933	42576.8	832	5	1	27	1	1	1	1	1	2	5	8	0	4	6	1	2	1	3	1	1	1	2	19	1	0	0	0	0	1	0	0	0	1	1	1	2	1	1	0	0	0	0	1	0	0	1	2
5934	42576.8	925	7	1	19	1	1	1	1	1	2	3	13	13	1	5	1	2	2	3	1	1	2	-3	17	1	0	0	0	0	1	0	0	0	2	-3	-3	-3	-3	-3	-3	-3	-3	-3	-3	-3	-3	-3	-3
5941	42576.8	548	6	1	24	1	1	1	1	1	2	5	1	1	3	4	1	2	3	3	1	1	2	-3	23	1	0	0	0	1	0	0	0	0	1	2	2	1	2	-3	-3	-3	-3	-3	-3	-3	-3	-3	-3
5986	42576.8	1148	8	1	26	1	1	1	1	1	2	3	6	8	2	10	1	2	3	2	1	1	2	-3	17	1	0	0	0	0	1	0	0	0	2	-3	-3	-3	-3	-3	-3	-3	-3	-3	-3	-3	-3	-3	-3
6038	42576.8	863	3	1	19	1	1	1	1	1	2	3	2	6	7	10	1	2	1	2	1	1	1	2	17	1	0	0	0	0	0	1	0	0	1	1	4	1	1	1	0	0	0	0	0	1	0	1	1
6047	42576.8	732	5	1	22	1	1	1	1	1	2	3	13	13	1	1	1	2	1	1	1	2	1	2	19	1	0	0	0	0	1	0	0	0	1	2	3	2	2	-3	-3	-3	-3	-3	-3	-3	-3	-3	-3
6052	42576.8	640	8	1	22	1	1	1	1	1	2	1	13	13	1	1	1	2	4	3	1	1	2	-3	21	1	1	0	0	0	1	0	0	0	1	1	4	1	1	1	0	0	0	0	1	0	0	1	4
6089	42576.8	755	6	1	23	1	1	1	1	1	2	5	3	6	5	5	1	2	2	3	1	1	1	2	18	1	0	0	0	0	1	0	0	0	1	1	3	1	2	-3	-3	-3	-3	-3	-3	-3	-3	-3	-3
6092	42576.8	698	7	1	25	1	1	1	1	1	2	1	13	13	1	5	1	2	2	3	1	1	1	2	22	1	0	0	0	0	1	0	0	0	2	-3	-3	-3	-3	-3	-3	-3	-3	-3	-3	-3	-3	-3	-3
6100	42576.8	831	7	1	26	1	1	1	1	1	2	1	13	13	1	7	1	2	1	3	1	1	2	-3	19	1	0	0	0	0	1	0	0	0	1	1	1	2	1	1	0	0	0	0	1	0	0	1	5
6153	42576.8	1033	7	1	29	1	1	1	1	5	2	1	13	13	1	5	1	2	3	4	1	1	1	2	26	1	0	0	0	0	1	0	0	0	1	1	4	1	1	1	0	0	0	0	0	1	0	1	3
6183	42576.8	1079	5	1	23	1	1	1	1	1	2	3	5	2	2	5	1	2	3	3	1	1	1	2	21	1	0	0	0	0	1	0	1	0	2	-3	-3	-3	-3	-3	-3	-3	-3	-3	-3	-3	-3	-3	-3
6189	42576.8	622	6	1	29	1	1	1	1	1	2	5	3	0	1	4	2	1	1	2	1	1	2	-3	27	1	0	0	0	0	1	0	0	0	1	1	4	1	1	1	0	0	0	0	1	0	0	1	5
6237	42576.8	730	8	1	22	1	1	1	1	1	2	1	13	13	1	1	1	2	3	1	1	2	1	1	20	1	0	0	0	0	1	0	1	0	1	1	4	1	2	-3	-3	-3	-3	-3	-3	-3	-3	-3	-3
6262	42576.8	661	6	1	24	1	1	1	1	1	2	4	6	0	5	7	1	2	3	4	1	1	1	1	24	1	0	0	0	0	0	0	0	1	1	2	3	1	2	-3	-3	-3	-3	-3	-3	-3	-3	-3	-3
6282	42576.8	503	5	1	19	1	1	1	1	1	2	3	13	13	1	4	1	2	1	2	1	2	1	2	18	1	0	0	0	0	0	0	0	1	2	-3	-3	-3	-3	-3	-3	-3	-3	-3	-3	-3	-3	-3	-3
6291	42576.8	1006	5	1	26	1	1	1	1	1	2	5	2	3	2	7	1	2	2	3	1	1	1	2	22	1	0	0	0	1	1	0	0	0	1	1	2	2	1	1	0	0	0	0	1	0	0	1	2
6331	42576.8	496	5	1	25	1	1	1	1	1	2	2	1	1	2	5	1	2	3	2	1	1	2	-3	25	1	0	0	0	0	1	0	0	0	1	1	3	1	2	-3	-3	-3	-3	-3	-3	-3	-3	-3	-3
6346	42576.8	632	7	1	26	1	1	1	1	4	2	1	0	10	2	10	1	2	4	3	1	1	1	2	23	1	0	0	0	0	1	0	0	0	2	-3	-3	-3	-3	-3	-3	-3	-3	-3	-3	-3	-3	-3	-3
6432	42576.8	896	7	1	30	1	1	1	1	1	2	4	4	6	2	6	1	2	3	2	1	1	2	-3	25	1	0	0	0	0	1	0	0	0	2	-3	-3	-3	-3	-3	-3	-3	-3	-3	-3	-3	-3	-3	-3
6474	42576.8	1393	5	1	37	1	1	1	1	1	2	1	13	13	1	5	1	2	3	4	1	1	1	2	22	1	0	0	0	0	1	0	0	0	1	3	3	1	2	-3	-3	-3	-3	-3	-3	-3	-3	-3	-3
6478	42576.8	882	5	1	25	1	1	1	1	1	2	1	13	13	1	4	1	2	3	3	1	1	2	-3	23	1	0	0	0	0	1	0	0	0	2	-3	-3	-3	-3	-3	-3	-3	-3	-3	-3	-3	-3	-3	-3
6488	42576.8	934	5	1	19	1	1	1	1	5	2	3	13	13	4	1	1	2	2	1	1	1	1	2	14	2	0	0	0	1	1	0	0	0	1	2	3	2	1	1	0	0	0	0	1	0	0	1	5
6505	42576.8	1368	5	1	23	1	1	1	1	1	2	3	4	2	4	5	1	2	3	3	1	1	2	-3	19	1	0	0	0	0	1	0	0	0	1	1	4	1	1	1	0	0	0	0	1	0	0	1	5
6507	42576.8	760	7	1	22	1	1	1	1	1	2	3	13	13	1	1	1	2	3	1	1	1	1	2	21	1	0	0	0	0	1	0	0	0	1	5	3	2	1	1	0	0	0	0	1	0	0	1	5
6515	42576.8	2918	7	1	25	1	1	1	1	7	2	2	8	0	4	5	1	2	3	3	1	1	2	-3	18	1	0	0	0	0	1	0	0	0	2	-3	-3	-3	-3	-3	-3	-3	-3	-3	-3	-3	-3	-3	-3
6526	42576.8	544	5	1	20	1	1	1	1	1	2	3	4	6	2	10	1	2	2	5	1	1	1	2	15	1	0	0	0	0	1	0	0	0	2	-3	-3	-3	-3	-3	-3	-3	-3	-3	-3	-3	-3	-3	-3
6581	42576.8	1182	5	1	21	1	1	1	1	1	2	1	3	1	1	5	1	2	2	3	1	2	1	2	18	1	0	0	0	0	0	0	0	1	2	-3	-3	-3	-3	-3	-3	-3	-3	-3	-3	-3	-3	-3	-3
6586	42576.8	626	4	1	24	1	1	1	1	1	2	5	0	2	3	7	1	2	2	3	1	1	1	2	20	1	0	0	0	0	1	1	0	0	2	-3	-3	-3	-3	-3	-3	-3	-3	-3	-3	-3	-3	-3	-3
6615	42576.8	648	3	1	17	1	1	1	1	7	2	1	13	13	1	1	1	2	1	1	1	2	1	2	17	1	0	0	0	0	1	0	0	0	2	-3	-3	-3	-3	-3	-3	-3	-3	-3	-3	-3	-3	-3	-3
6642	42576.8	1037	7	1	31	1	1	1	1	4	2	4	3	2	1	7	1	2	4	3	1	1	1	1	21	1	0	0	1	0	0	0	0	0	2	-3	-3	-3	-3	-3	-3	-3	-3	-3	-3	-3	-3	-3	-3
6650	42576.8	1017	7	1	23	1	1	1	1	1	2	1	13	13	1	4	1	2	3	3	1	1	2	-3	21	1	0	0	0	1	1	1	0	0	2	-3	-3	-3	-3	-3	-3	-3	-3	-3	-3	-3	-3	-3	-3
6654	42576.8	359	5	1	21	1	1	1	1	1	2	2	2	0	2	1	1	2	3	2	1	2	1	1	20	1	0	0	0	0	0	0	0	1	2	-3	-3	-3	-3	-3	-3	-3	-3	-3	-3	-3	-3	-3	-3
6666	42576.8	916	3	1	19	1	1	1	1	1	2	4	0	4	5	6	1	2	1	2	4	1	1	2	13	1	0	0	0	0	1	0	0	0	2	-3	-3	-3	-3	-3	-3	-3	-3	-3	-3	-3	-3	-3	-3
6674	42576.8	1902	7	1	40	1	1	1	1	1	2	4	1	7	2	9	3	1	1	5	1	1	2	-3	30	1	0	0	0	0	1	0	0	0	1	1	4	1	1	1	0	0	0	0	1	0	0	1	1
6698	42576.8	557	4	1	17	1	1	1	1	1	2	1	13	13	1	1	1	2	1	1	1	1	1	2	18	1	0	0	0	0	0	0	0	1	2	-3	-3	-3	-3	-3	-3	-3	-3	-3	-3	-3	-3	-3	-3
6703	42576.8	1404	6	1	29	1	1	1	1	1	2	1	13	13	1	9	1	2	2	2	1	1	2	-3	28	1	0	0	0	0	1	0	0	0	1	1	1	2	1	1	0	0	0	0	1	0	0	2	-3
6710	42576.8	800	5	1	20	1	1	1	1	1	2	2	1	0	5	1	1	2	2	1	1	2	2	-3	18	1	0	0	0	0	1	0	0	0	2	-3	-3	-3	-3	-3	-3	-3	-3	-3	-3	-3	-3	-3	-3
6717	42576.8	1385	6	1	30	1	1	1	1	1	2	3	13	13	1	10	2	1	1	5	1	1	1	1	25	1	0	0	0	0	0	0	1	0	1	1	1	2	1	1	0	0	0	1	0	0	0	1	5
6761	42576.8	1202	6	1	28	1	1	1	1	1	2	3	4	5	5	3	1	2	1	3	1	1	1	1	22	1	0	0	0	0	1	0	0	0	1	10	4	1	2	-3	-3	-3	-3	-3	-3	-3	-3	-3	-3
6804	42576.8	1024	4	1	28	1	1	1	1	1	2	3	3	1	5	2	1	2	3	3	1	1	2	-3	24	1	0	0	0	0	1	0	0	0	1	10	4	1	2	-3	-3	-3	-3	-3	-3	-3	-3	-3	-3
6810	42576.8	1027	5	1	32	1	1	1	1	6	3	3	10	5	1	6	1	2	2	3	1	1	2	-3	20	1	0	0	0	0	1	0	0	0	1	1	4	1	1	1	0	0	0	0	1	0	0	1	3
6863	42576.8	1244	7	1	29	1	1	1	1	1	2	3	13	13	1	4	1	2	1	2	1	1	1	2	23	1	0	0	0	0	1	0	0	0	1	3	4	1	2	-3	-3	-3	-3	-3	-3	-3	-3	-3	-3
6889	42576.8	916	7	1	45	1	1	1	1	1	2	4	4	6	2	7	2	1	3	4	1	2	2	-3	42	1	0	0	0	0	1	0	0	0	2	-3	-3	-3	-3	-3	-3	-3	-3	-3	-3	-3	-3	-3	-3
6900	42576.8	514	5	1	23	1	1	1	1	1	2	3	13	13	7	4	1	2	2	2	1	4	2	-3	23	1	0	0	0	0	1	0	0	0	2	-3	-3	-3	-3	-3	-3	-3	-3	-3	-3	-3	-3	-3	-3
7004	42576.8	1165	4	1	30	1	1	1	1	1	2	3	13	13	1	4	1	2	1	2	1	1	2	-3	43	1	0	0	0	0	1	0	0	0	1	1	1	2	1	1	0	0	0	0	1	0	0	1	4
7087	42576.8	1242	8	1	29	1	1	1	1	1	2	3	13	13	1	6	2	1	1	3	1	2	1	2	30	1	0	0	0	0	1	0	0	0	2	-3	-3	-3	-3	-3	-3	-3	-3	-3	-3	-3	-3	-3	-3
7091	42576.8	1338	5	1	20	1	1	1	1	1	2	4	2	0	5	1	1	2	3	1	1	1	1	2	15	1	0	0	0	0	0	0	0	1	1	1	1	2	1	1	0	0	0	0	0	0	1	1	2
7120	42576.8	517	5	1	16	1	1	1	1	1	2	2	1	7	5	1	1	2	1	1	1	1	1	2	16	1	0	0	0	0	1	0	0	0	2	-3	-3	-3	-3	-3	-3	-3	-3	-3	-3	-3	-3	-3	-3
7138	42576.8	1737	6	1	23	1	1	1	1	1	2	1	6	5	1	4	1	2	1	3	1	1	2	-3	21	1	0	0	0	0	1	0	0	0	2	-3	-3	-3	-3	-3	-3	-3	-3	-3	-3	-3	-3	-3	-3
7148	42576.8	1640	5	1	23	1	1	1	1	1	2	2	3	4	2	6	1	2	1	2	1	2	1	2	20	1	0	0	0	0	1	0	0	0	1	1	3	1	1	1	0	0	0	0	1	0	1	1	3
7216	42576.8	581	4	1	17	1	1	1	1	1	2	1	3	6	1	1	1	2	1	1	1	1	1	2	21	1	0	0	0	0	1	0	0	0	1	2	2	1	2	-3	-3	-3	-3	-3	-3	-3	-3	-3	-3
7247	42576.8	729	7	1	21	1	1	1	1	1	2	3	13	13	1	4	1	2	2	2	1	1	1	1	20	1	0	0	0	0	1	0	0	0	1	10	4	1	1	1	0	0	0	0	1	0	0	1	1
7269	42576.8	618	5	1	22	1	1	1	1	1	2	3	3	0	3	1	1	2	3	2	1	1	1	1	18	1	0	0	0	0	1	0	0	0	2	-3	-3	-3	-3	-3	-3	-3	-3	-3	-3	-3	-3	-3	-3
7272	42576.8	547	4	1	17	1	1	1	1	1	2	1	13	13	7	1	1	2	1	2	1	2	1	2	17	1	0	0	0	0	1	0	0	0	2	-3	-3	-3	-3	-3	-3	-3	-3	-3	-3	-3	-3	-3	-3
7290	42576.8	695	7	1	35	1	1	1	1	1	2	4	5	11	5	5	1	2	4	4	1	1	2	-3	30	1	0	0	0	0	1	0	0	0	1	1	4	1	1	1	0	0	0	0	1	0	0	1	5
7324	42576.8	764	5	1	25	1	1	1	1	1	2	2	2	6	5	1	1	2	4	1	1	1	1	1	16	1	0	0	0	0	1	0	0	0	1	2	3	2	1	1	0	0	0	0	1	0	0	1	5
7338	42576.8	980	3	1	35	1	1	1	1	1	2	5	3	4	2	4	3	2	1	2	1	2	2	-3	42	1	0	0	0	0	1	0	0	0	2	-3	-3	-3	-3	-3	-3	-3	-3	-3	-3	-3	-3	-3	-3
7367	42576.8	652	7	1	19	1	1	1	1	1	2	1	13	13	1	1	1	2	1	1	1	1	1	2	15	1	0	0	0	0	1	0	0	0	2	-3	-3	-3	-3	-3	-3	-3	-3	-3	-3	-3	-3	-3	-3
7406	42576.8	635	7	1	16	1	1	1	1	1	2	3	13	13	2	1	1	2	1	1	1	2	2	-3	35	1	0	0	0	1	1	0	0	0	2	-3	-3	-3	-3	-3	-3	-3	-3	-3	-3	-3	-3	-3	-3
7416	42576.8	433	5	1	23	1	1	1	1	1	2	1	13	13	5	1	1	2	3	1	1	2	1	2	21	1	0	0	0	0	1	0	0	0	2	-3	-3	-3	-3	-3	-3	-3	-3	-3	-3	-3	-3	-3	-3
7432	42576.8	1326	5	1	21	1	1	1	1	1	2	3	2	1	5	1	1	2	2	1	1	2	2	-3	17	1	0	0	0	0	0	1	0	0	2	-3	-3	-3	-3	-3	-3	-3	-3	-3	-3	-3	-3	-3	-3
7450	42576.8	1084	7	1	22	1	1	1	1	1	2	5	4	0	3	10	1	2	3	2	1	1	1	1	18	1	0	0	0	0	1	0	0	0	1	2	4	1	2	-3	-3	-3	-3	-3	-3	-3	-3	-3	-3
7495	42576.8	872	5	1	24	1	1	1	1	1	2	4	1	3	2	5	1	2	3	4	1	1	1	2	21	1	0	0	0	0	1	1	0	0	2	-3	-3	-3	-3	-3	-3	-3	-3	-3	-3	-3	-3	-3	-3
7508	42576.8	1359	5	1	22	1	1	1	1	1	2	1	13	13	1	9	1	2	3	1	1	1	1	2	19	1	0	0	0	0	1	0	0	0	2	-3	-3	-3	-3	-3	-3	-3	-3	-3	-3	-3	-3	-3	-3
7523	42576.8	1398	5	1	36	1	1	1	1	1	2	1	13	13	1	5	1	2	3	4	1	1	1	1	22	1	0	0	0	0	1	0	0	0	1	3	3	1	1	2	0	0	0	0	1	0	0	1	4
7543	42576.8	2689	5	1	26	1	1	1	1	1	2	5	6	6	2	9	1	2	1	1	1	2	2	-3	16	1	0	0	0	0	1	0	0	0	1	4	2	2	1	5	0	0	0	0	1	0	0	1	3
7579	42576.8	682	5	1	21	1	1	1	1	1	2	1	13	13	1	5	1	2	2	2	1	2	1	2	20	1	0	0	0	0	0	0	1	0	1	1	3	1	1	1	0	0	0	0	0	0	1	1	1
7580	42576.8	1113	7	1	27	1	1	1	1	1	2	3	8	0	3	5	1	2	4	2	1	1	1	2	20	1	0	0	0	0	1	0	0	0	1	1	4	1	1	1	0	0	0	0	1	0	0	1	4
7593	42576.8	772	7	1	19	1	1	1	1	1	2	3	13	13	1	6	1	2	1	2	1	2	2	-3	19	1	0	0	0	0	0	0	0	1	2	-3	-3	-3	-3	-3	-3	-3	-3	-3	-3	-3	-3	-3	-3
7646	42576.8	618	3	1	21	1	1	1	1	1	2	1	1	1	5	5	1	2	2	2	1	1	2	-3	35	1	0	0	0	0	1	0	0	0	1	2	3	1	1	1	0	0	0	0	1	0	0	1	5
7658	42576.8	805	5	1	25	1	1	1	1	1	2	3	5	3	2	5	1	2	2	3	1	2	2	-3	20	1	0	0	0	0	0	0	0	1	2	-3	-3	-3	-3	-3	-3	-3	-3	-3	-3	-3	-3	-3	-3
7694	42576.8	960	7	1	22	1	1	1	1	1	2	3	13	13	1	9	1	2	1	1	1	1	1	2	16	1	0	0	0	0	1	0	0	0	1	2	3	1	1	2	0	0	0	0	1	0	0	1	1
7735	42576.8	724	3	1	18	1	1	1	1	1	2	4	1	1	2	7	1	2	1	3	1	1	2	-3	17	1	0	0	0	0	1	0	0	0	1	2	4	1	2	-3	-3	-3	-3	-3	-3	-3	-3	-3	-3
7753	42576.8	1360	5	1	30	1	1	1	1	1	2	4	2	3	3	10	1	2	2	4	1	1	1	2	18	1	0	0	0	0	0	0	0	1	1	1	1	1	1	1	0	0	0	0	1	0	0	1	1
7781	42576.8	1478	7	1	28	1	1	1	1	1	2	1	11	1	5	2	1	2	3	4	1	1	1	1	19	1	0	0	0	0	1	0	0	0	1	1	4	1	2	-3	-3	-3	-3	-3	-3	-3	-3	-3	-3
7783	42576.8	1450	3	1	26	1	1	1	1	1	2	1	13	13	1	5	1	2	3	5	1	1	1	2	19	1	0	0	0	0	1	1	0	0	2	-3	-3	-3	-3	-3	-3	-3	-3	-3	-3	-3	-3	-3	-3
7809	42576.8	1053	5	1	30	1	1	1	1	1	2	1	13	13	1	3	2	1	2	4	1	2	2	-3	25	1	0	0	0	0	1	0	0	0	1	1	4	1	1	1	0	0	0	0	1	0	0	1	1
7841	42576.8	699	7	1	22	1	1	1	1	1	2	5	2	2	5	10	1	2	2	1	1	4	1	2	15	1	0	0	0	0	1	0	0	0	1	10	3	2	2	-3	-3	-3	-3	-3	-3	-3	-3	-3	-3
7861	42576.8	1264	4	1	53	1	1	1	1	1	2	4	13	1	3	6	3	2	2	5	2	1	2	-3	39	1	0	0	0	0	1	0	0	0	2	-3	-3	-3	-3	-3	-3	-3	-3	-3	-3	-3	-3	-3	-3
7863	42576.8	4571	5	1	21	1	1	1	1	1	2	2	3	0	5	1	1	2	3	2	1	1	1	1	16	1	0	0	0	0	1	0	0	0	1	1	4	1	1	1	0	0	0	0	1	0	0	1	4
7889	42576.8	512	5	1	17	1	1	1	1	1	2	1	13	3	1	1	1	2	3	1	1	1	1	1	40	1	0	0	0	0	1	0	0	0	2	-3	-3	-3	-3	-3	-3	-3	-3	-3	-3	-3	-3	-3	-3
7894	42576.8	935	5	1	25	1	1	1	1	1	2	1	13	13	1	5	2	2	3	3	1	2	1	1	22	1	0	0	0	0	1	0	0	0	2	-3	-3	-3	-3	-3	-3	-3	-3	-3	-3	-3	-3	-3	-3
7898	42576.8	2175	6	1	23	1	1	1	1	1	2	1	4	2	5	1	1	2	3	1	1	1	2	-3	23	1	0	0	0	0	1	0	0	0	2	-3	-3	-3	-3	-3	-3	-3	-3	-3	-3	-3	-3	-3	-3
7900	42576.8	888	5	1	20	1	1	1	1	1	2	4	1	1	5	1	1	2	1	1	1	1	1	2	16	1	0	0	0	0	0	0	0	1	2	-3	-3	-3	-3	-3	-3	-3	-3	-3	-3	-3	-3	-3	-3
7905	42576.8	629	8	1	21	1	1	1	1	1	2	3	13	13	1	1	1	2	3	1	1	4	1	2	16	1	0	0	0	0	1	0	0	0	1	1	4	1	1	1	0	0	0	0	1	0	0	1	5
7906	42576.8	969	5	1	35	1	1	1	1	6	2	3	13	13	3	6	3	1	1	2	1	1	1	1	19	1	1	0	0	0	0	1	0	0	1	4	2	1	1	3	1	0	0	1	1	0	0	1	3
7917	42576.8	833	7	1	19	1	1	1	1	1	2	1	13	13	1	1	1	2	1	2	1	1	2	-3	19	1	0	0	0	0	1	0	0	0	1	2	4	1	2	-3	-3	-3	-3	-3	-3	-3	-3	-3	-3
7931	42576.8	1103	7	1	22	1	1	1	1	6	2	5	2	6	5	1	1	2	3	1	1	1	1	1	16	1	0	0	0	0	1	0	0	0	2	-3	-3	-3	-3	-3	-3	-3	-3	-3	-3	-3	-3	-3	-3
7942	42576.8	558	7	1	26	1	1	1	1	1	3	3	13	13	1	4	1	2	1	3	1	1	1	1	19	1	0	0	0	0	1	0	0	0	2	-3	-3	-3	-3	-3	-3	-3	-3	-3	-3	-3	-3	-3	-3
7953	42576.8	856	7	1	21	1	1	1	1	1	2	3	13	13	1	1	1	2	2	1	1	1	1	1	20	1	0	0	0	1	1	0	0	0	2	-3	-3	-3	-3	-3	-3	-3	-3	-3	-3	-3	-3	-3	-3
7958	42576.8	801	5	1	30	1	1	1	1	2	2	1	10	0	3	5	1	2	3	4	1	4	1	1	26	1	0	0	0	0	0	0	0	1	1	1	3	1	1	1	0	0	0	0	0	1	0	1	1
7971	42576.8	2966	7	1	27	1	1	1	1	1	2	3	7	11	3	7	1	2	4	3	2	4	1	2	17	1	0	0	0	0	1	0	0	0	2	-3	-3	-3	-3	-3	-3	-3	-3	-3	-3	-3	-3	-3	-3
8010	42576.8	782	8	1	34	1	1	1	1	1	2	1	13	5	1	5	2	1	2	4	1	2	1	1	24	1	0	0	0	0	1	0	0	0	1	1	2	2	1	1	0	0	0	0	1	0	0	1	1
8031	42576.8	2584	5	1	24	1	1	1	1	1	2	5	3	4	7	10	1	2	3	3	1	1	2	-3	17	1	0	0	0	0	1	0	0	0	1	3	3	2	2	-3	-3	-3	-3	-3	-3	-3	-3	-3	-3
8044	42576.8	644	7	1	20	1	1	1	1	1	2	3	3	0	2	6	1	2	2	3	1	1	1	1	18	1	0	0	0	0	1	0	0	0	1	3	3	1	2	-3	-3	-3	-3	-3	-3	-3	-3	-3	-3
8052	42576.8	758	4	1	16	1	1	1	1	7	2	1	13	13	1	1	1	2	1	1	1	2	2	-3	16	1	0	0	0	0	1	0	0	0	2	-3	-3	-3	-3	-3	-3	-3	-3	-3	-3	-3	-3	-3	-3
8077	42576.8	516	3	1	17	1	1	1	1	1	2	1	13	13	1	1	1	2	1	1	1	2	2	-3	15	1	0	0	0	0	0	0	0	1	2	-3	-3	-3	-3	-3	-3	-3	-3	-3	-3	-3	-3	-3	-3
8085	42576.8	894	3	1	22	1	1	1	1	1	2	5	0	7	5	4	1	2	2	3	1	2	2	-3	24	1	0	0	0	1	1	1	0	0	2	-3	-3	-3	-3	-3	-3	-3	-3	-3	-3	-3	-3	-3	-3
8117	42576.8	612	7	1	18	1	1	1	1	1	2	2	13	13	5	1	1	2	1	1	1	1	2	-3	17	1	0	0	0	0	0	0	0	1	2	-3	-3	-3	-3	-3	-3	-3	-3	-3	-3	-3	-3	-3	-3
8124	42576.8	509	7	1	22	1	1	1	1	1	2	3	3	0	5	1	1	2	3	1	1	2	2	-3	21	1	0	0	0	0	1	0	0	0	2	-3	-3	-3	-3	-3	-3	-3	-3	-3	-3	-3	-3	-3	-3
8130	42576.8	748	5	1	20	1	1	1	1	1	2	5	5	0	2	5	1	2	1	3	1	1	2	-3	19	1	0	0	0	0	0	0	1	0	2	-3	-3	-3	-3	-3	-3	-3	-3	-3	-3	-3	-3	-3	-3
8160	42576.8	1287	8	1	22	1	1	1	1	1	2	1	13	13	5	5	1	2	2	3	1	2	2	-3	20	1	0	0	0	0	1	0	0	0	2	-3	-3	-3	-3	-3	-3	-3	-3	-3	-3	-3	-3	-3	-3
8167	42576.8	345	8	1	21	1	1	1	1	1	2	2	2	10	5	1	1	2	1	1	1	2	1	2	20	1	0	0	0	0	0	0	0	1	2	-3	-3	-3	-3	-3	-3	-3	-3	-3	-3	-3	-3	-3	-3
8171	42576.8	941	7	1	18	1	1	1	1	1	2	1	13	0	1	1	1	2	1	1	1	1	1	2	17	1	0	0	0	0	0	0	0	1	1	1	3	1	1	1	0	0	0	0	0	0	1	1	3
8179	42576.8	1702	7	1	46	1	1	1	1	1	2	3	13	13	1	3	2	1	1	1	1	2	2	-3	40	1	0	0	0	0	0	1	0	0	1	3	2	2	1	1	0	0	0	0	0	1	0	1	1
8199	42576.8	531	5	1	23	1	1	1	1	1	2	1	13	13	1	7	1	2	3	4	1	1	1	2	20	1	0	0	0	0	0	0	0	1	1	1	1	2	1	1	0	0	0	0	0	1	0	1	5
8330	42576.8	780	5	1	23	1	1	1	1	1	2	3	2	0	5	1	1	2	3	1	1	2	2	-3	23	1	0	0	0	0	0	0	0	1	1	1	4	1	1	1	0	0	0	0	1	0	0	1	4
8371	42576.8	901	8	1	30	1	1	1	1	1	2	3	13	12	1	4	2	1	1	2	1	1	2	-3	28	1	0	0	0	0	0	1	0	0	1	1	4	1	1	1	0	0	0	0	0	1	0	1	3
8378	42576.8	2928	7	1	24	1	1	1	1	1	2	4	6	0	2	5	1	2	3	3	1	1	1	1	16	1	0	0	0	0	0	1	0	0	1	10	4	1	1	4	0	0	0	0	1	0	0	1	5
8385	42576.8	640	5	1	24	1	1	1	1	1	2	1	1	8	2	5	1	2	2	2	1	4	2	-3	13	1	0	0	0	0	0	1	0	0	1	1	3	1	1	1	0	0	0	0	0	1	0	1	2
8416	42576.8	719	5	1	20	1	1	1	1	1	2	4	2	2	5	1	1	2	2	1	1	2	1	2	17	1	0	0	0	0	1	0	0	0	1	1	4	1	2	-3	-3	-3	-3	-3	-3	-3	-3	-3	-3
8451	42576.8	789	5	1	28	1	1	1	1	1	2	3	2	6	1	4	1	2	3	3	1	2	2	-3	28	1	0	0	0	0	1	0	0	0	2	-3	-3	-3	-3	-3	-3	-3	-3	-3	-3	-3	-3	-3	-3
8454	42576.8	728	5	1	22	1	1	1	1	1	2	3	13	13	1	9	1	2	3	4	1	2	1	2	20	1	0	0	0	0	0	0	0	1	1	1	1	2	1	1	0	0	0	0	0	1	1	1	1
8460	42576.8	439	7	1	22	1	1	1	1	1	2	5	2	0	5	1	1	2	3	2	1	2	1	1	20	1	0	0	0	0	0	0	0	1	2	-3	-3	-3	-3	-3	-3	-3	-3	-3	-3	-3	-3	-3	-3
8477	42576.8	1191	4	1	17	1	1	1	1	1	2	5	5	3	2	1	1	2	1	2	1	1	2	-3	16	1	0	0	0	0	1	0	0	0	2	-3	-3	-3	-3	-3	-3	-3	-3	-3	-3	-3	-3	-3	-3
8585	42576.8	1010	7	1	24	1	1	1	1	1	2	3	13	13	1	6	1	2	2	3	1	1	1	2	15	1	0	0	0	0	0	0	0	1	1	1	1	2	1	1	0	0	0	1	0	0	0	1	4
8597	42576.8	630	5	1	20	1	1	1	1	1	2	1	13	7	1	1	1	2	2	3	1	2	1	2	19	1	0	0	0	0	1	1	0	0	2	-3	-3	-3	-3	-3	-3	-3	-3	-3	-3	-3	-3	-3	-3
8618	42576.8	1303	4	1	30	1	1	1	1	1	2	3	13	0	2	5	1	2	2	4	1	1	2	-3	22	1	0	0	0	0	1	0	0	0	1	2	4	1	1	2	0	0	0	0	1	0	0	1	1
8634	42576.8	1260	8	1	41	1	1	1	1	1	2	1	13	13	1	6	1	2	3	3	1	2	2	-3	36	1	0	0	0	0	1	0	0	0	1	5	3	1	1	2	0	0	0	0	1	0	0	1	1
8669	42576.8	852	5	1	25	1	1	1	1	1	2	3	3	0	3	5	1	2	2	3	1	1	1	2	22	1	0	0	0	0	0	0	0	1	2	-3	-3	-3	-3	-3	-3	-3	-3	-3	-3	-3	-3	-3	-3
8676	42576.8	596	7	1	22	1	1	1	1	1	2	3	2	11	5	1	1	2	3	1	1	1	2	-3	21	1	0	0	0	0	1	0	0	0	2	-3	-3	-3	-3	-3	-3	-3	-3	-3	-3	-3	-3	-3	-3
8700	42576.8	1519	5	1	31	1	1	1	1	1	2	4	3	6	1	7	1	2	3	4	1	1	1	2	18	1	0	0	0	0	1	1	0	0	1	1	1	2	1	1	0	0	0	0	1	1	0	1	1
8709	42576.8	660	7	1	26	1	1	1	1	5	2	1	13	13	5	4	1	2	1	3	1	3	2	-3	22	1	0	0	0	0	1	0	0	0	1	2	1	2	2	-3	-3	-3	-3	-3	-3	-3	-3	-3	-3
8816	42576.8	517	6	1	17	1	1	1	1	6	2	5	10	0	5	1	1	2	1	1	1	2	1	2	16	1	0	0	0	1	1	0	0	0	2	-3	-3	-3	-3	-3	-3	-3	-3	-3	-3	-3	-3	-3	-3
8834	42576.8	548	6	1	23	1	1	1	1	1	2	1	13	13	1	5	1	2	2	2	1	2	2	-3	21	1	0	0	0	0	0	0	0	1	2	-3	-3	-3	-3	-3	-3	-3	-3	-3	-3	-3	-3	-3	-3
8866	42576.8	618	5	1	27	1	1	1	1	5	2	3	7	1	1	5	3	1	2	2	1	4	1	2	19	1	0	0	0	0	1	0	0	0	1	3	4	1	1	1	0	0	0	0	1	0	0	1	3
8957	42576.8	900	5	1	23	1	1	1	1	1	2	5	0	3	2	7	2	1	2	2	1	2	1	2	22	1	0	0	0	0	1	0	0	0	1	3	4	1	1	2	0	0	0	0	1	0	0	1	1
8965	42576.8	1264	5	1	28	1	1	1	1	1	2	1	13	13	5	1	1	2	4	1	1	1	1	2	27	1	0	0	0	0	1	0	0	0	1	1	1	2	1	1	0	0	0	0	1	0	0	1	1
8973	42576.8	721	5	1	31	1	1	1	1	1	2	4	3	4	1	10	1	2	4	5	1	2	2	-3	18	1	0	0	0	0	1	0	0	0	1	2	4	1	2	-3	-3	-3	-3	-3	-3	-3	-3	-3	-3
8976	42576.8	490	5	1	22	1	1	1	1	1	2	2	2	3	5	1	1	2	2	1	1	2	2	-3	18	2	0	0	0	0	0	0	0	1	2	-3	-3	-3	-3	-3	-3	-3	-3	-3	-3	-3	-3	-3	-3
9004	42576.8	319	7	1	17	1	1	1	1	1	2	3	8	6	2	1	1	2	1	1	1	1	2	-3	15	1	0	0	0	0	1	0	0	0	2	-3	-3	-3	-3	-3	-3	-3	-3	-3	-3	-3	-3	-3	-3
9054	42576.8	1459	5	1	28	1	1	1	1	1	2	3	13	13	1	3	3	1	1	2	1	1	2	-3	12	1	0	0	0	0	0	0	0	1	2	-3	-3	-3	-3	-3	-3	-3	-3	-3	-3	-3	-3	-3	-3
9064	42576.8	905	6	1	17	1	1	1	1	1	2	2	0	6	2	8	1	2	1	3	1	1	1	1	14	1	0	0	0	0	1	0	0	0	1	5	4	1	2	-3	-3	-3	-3	-3	-3	-3	-3	-3	-3
9075	42576.8	560	4	1	28	1	1	1	1	1	2	3	13	13	1	7	1	2	3	4	1	1	1	2	20	1	0	0	0	0	1	0	0	0	1	1	4	1	2	-3	-3	-3	-3	-3	-3	-3	-3	-3	-3
9104	42576.8	1259	7	1	22	1	1	1	1	1	2	5	0	6	5	7	1	2	1	2	4	1	1	2	18	1	0	0	0	0	1	0	0	0	1	3	4	1	1	1	0	0	0	0	1	0	0	1	2
9107	42576.8	468	3	1	20	1	1	1	1	1	2	1	13	13	1	5	1	2	3	4	1	1	1	2	17	1	0	0	0	0	1	0	0	0	2	-3	-3	-3	-3	-3	-3	-3	-3	-3	-3	-3	-3	-3	-3
9110	42576.8	858	8	1	18	1	1	1	1	1	2	3	13	13	1	4	1	2	1	3	1	1	1	2	18	1	0	0	0	0	0	0	0	1	2	-3	-3	-3	-3	-3	-3	-3	-3	-3	-3	-3	-3	-3	-3
9130	42576.8	886	7	1	18	1	1	1	1	1	2	1	13	13	1	1	1	2	1	1	1	2	1	2	17	1	1	0	0	0	1	0	0	0	2	-3	-3	-3	-3	-3	-3	-3	-3	-3	-3	-3	-3	-3	-3
9142	42576.8	998	7	1	17	1	1	1	1	1	2	3	13	13	1	1	1	2	1	1	1	1	1	2	17	1	0	0	0	0	1	0	0	0	1	1	4	1	1	1	0	0	0	0	1	0	0	1	5
9168	42576.8	676	3	1	18	1	1	1	1	1	2	4	0	1	2	1	1	2	1	2	1	1	1	2	17	1	0	0	0	1	0	0	0	0	1	1	3	2	1	1	0	0	0	1	0	0	0	1	2
9179	42576.8	933	8	1	27	1	1	1	1	1	2	3	3	10	5	7	1	2	3	4	1	1	2	-3	24	1	0	0	0	0	1	0	0	0	1	3	4	1	1	3	0	0	0	0	1	0	0	1	3
9201	42576.8	926	5	1	23	1	1	1	1	1	2	5	2	1	2	6	1	2	2	4	1	1	1	2	19	1	0	0	0	0	1	0	0	0	1	1	4	1	1	1	0	0	0	0	1	0	0	1	1
9234	42576.8	414	8	1	18	1	1	1	1	1	2	3	13	13	7	1	1	2	1	1	1	1	1	1	14	2	0	0	0	0	0	0	0	1	2	-3	-3	-3	-3	-3	-3	-3	-3	-3	-3	-3	-3	-3	-3
9295	42576.8	831	5	1	19	1	1	1	1	1	2	2	3	4	3	5	1	2	2	3	1	1	1	1	19	1	1	0	0	0	1	1	0	0	1	3	3	1	1	1	0	0	0	0	1	0	0	1	5
9300	42576.8	1476	5	1	26	1	1	1	1	1	2	1	13	13	7	9	1	2	2	2	1	1	2	-3	19	1	0	0	0	0	0	0	0	1	1	1	3	1	1	1	0	0	0	1	0	0	0	1	3
9419	42576.8	837	7	1	21	1	1	1	1	1	2	5	3	0	5	1	1	2	3	1	1	1	2	-3	20	1	0	0	0	0	0	0	0	1	2	-3	-3	-3	-3	-3	-3	-3	-3	-3	-3	-3	-3	-3	-3
9420	42576.8	837	4	1	30	1	1	1	1	1	2	3	13	5	1	4	3	1	3	3	1	1	2	-3	17	1	0	0	0	1	1	1	0	0	1	1	4	1	2	-3	-3	-3	-3	-3	-3	-3	-3	-3	-3
9436	42576.8	1292	5	1	34	1	1	1	1	1	2	1	13	13	1	5	1	2	3	5	1	1	1	1	25	1	0	0	0	0	1	0	0	0	1	1	4	1	2	-3	-3	-3	-3	-3	-3	-3	-3	-3	-3
9456	42576.8	692	3	1	20	1	1	1	1	1	2	5	0	10	5	1	1	2	1	1	1	2	1	1	17	1	0	0	0	0	1	0	0	0	1	1	4	1	1	1	0	0	0	0	1	0	0	1	4
9592	42576.8	374	7	1	19	1	1	1	1	1	2	1	13	13	1	1	1	2	2	4	2	1	2	-3	16	1	0	0	0	0	1	0	0	0	2	-3	-3	-3	-3	-3	-3	-3	-3	-3	-3	-3	-3	-3	-3
9613	42576.8	1590	6	1	36	1	1	1	1	1	2	1	10	1	1	5	2	1	3	4	1	1	2	-3	21	1	0	0	0	0	1	0	0	0	2	-3	-3	-3	-3	-3	-3	-3	-3	-3	-3	-3	-3	-3	-3
9633	42576.8	854	7	1	40	1	1	1	1	1	2	1	13	13	3	9	1	2	1	1	1	1	2	-3	22	1	0	0	0	0	0	0	0	1	2	-3	-3	-3	-3	-3	-3	-3	-3	-3	-3	-3	-3	-3	-3
9651	42576.8	697	7	1	34	1	1	1	1	1	2	1	10	0	1	5	3	2	4	4	1	1	2	-3	30	1	0	0	0	0	1	0	0	0	2	-3	-3	-3	-3	-3	-3	-3	-3	-3	-3	-3	-3	-3	-3
9681	42576.8	798	3	1	33	1	1	1	1	1	2	1	8	6	1	7	1	2	3	5	1	1	1	2	22	1	0	0	0	0	0	0	0	1	1	1	4	1	1	1	0	0	0	0	0	0	1	1	1
9686	42576.8	1163	7	1	21	1	1	1	1	1	2	1	13	13	1	4	1	2	1	3	1	1	1	2	19	1	0	0	0	0	1	0	0	0	2	-3	-3	-3	-3	-3	-3	-3	-3	-3	-3	-3	-3	-3	-3
9687	42576.8	1116	4	1	24	1	1	1	1	1	2	2	2	13	5	2	1	2	2	4	1	2	2	-3	20	1	0	0	0	0	0	0	0	1	2	-3	-3	-3	-3	-3	-3	-3	-3	-3	-3	-3	-3	-3	-3
9724	42576.8	457	3	1	24	1	1	1	1	1	2	1	13	13	1	5	1	2	3	4	1	1	1	2	18	1	0	0	0	0	0	1	0	0	1	1	4	1	1	1	0	0	0	0	0	1	0	1	1
9734	42576.8	1265	4	1	20	1	1	1	1	1	2	3	10	0	1	1	1	2	2	1	1	1	2	-3	20	1	0	0	0	0	1	0	0	0	1	1	2	2	1	1	0	0	0	0	1	0	0	1	4
9791	42576.8	926	8	1	18	1	1	1	1	3	2	1	13	0	1	1	1	2	1	1	1	2	2	-3	17	1	0	0	0	0	1	0	0	0	2	-3	-3	-3	-3	-3	-3	-3	-3	-3	-3	-3	-3	-3	-3
9814	42576.8	1666	5	1	28	1	1	1	1	1	2	3	13	1	1	4	1	2	1	3	1	1	2	-3	22	1	0	0	0	0	1	0	0	0	2	-3	-3	-3	-3	-3	-3	-3	-3	-3	-3	-3	-3	-3	-3
9818	42576.8	891	3	1	18	1	1	1	1	1	2	3	5	3	1	1	1	2	1	1	1	1	1	2	18	1	0	0	0	0	0	0	0	1	2	-3	-3	-3	-3	-3	-3	-3	-3	-3	-3	-3	-3	-3	-3
9826	42576.8	1309	7	1	24	1	1	1	1	1	2	3	8	1	2	4	1	2	1	3	1	1	2	-3	18	1	0	0	0	0	0	0	0	1	2	-3	-3	-3	-3	-3	-3	-3	-3	-3	-3	-3	-3	-3	-3
9841	42576.8	860	3	1	23	1	1	1	1	1	2	1	13	13	1	4	1	2	1	2	1	1	1	2	18	1	0	0	0	0	1	0	0	0	1	1	4	1	2	-3	-3	-3	-3	-3	-3	-3	-3	-3	-3
9843	42576.8	2050	8	1	17	1	1	1	1	1	2	1	13	13	1	1	1	2	1	1	1	1	1	2	15	1	0	0	0	0	0	0	0	1	2	-3	-3	-3	-3	-3	-3	-3	-3	-3	-3	-3	-3	-3	-3
9889	42576.8	1730	7	1	44	1	1	1	1	1	2	1	13	13	1	10	2	1	3	5	4	2	1	1	35	1	0	0	0	0	1	0	0	0	1	3	4	1	1	3	0	0	0	0	1	0	0	1	3
9937	42576.8	1994	3	1	42	1	1	1	1	1	2	1	13	13	1	10	2	2	2	5	1	2	1	1	30	1	0	0	0	0	1	0	0	0	2	-3	-3	-3	-3	-3	-3	-3	-3	-3	-3	-3	-3	-3	-3
9990	42576.8	2147	6	1	21	1	1	1	1	1	2	4	4	0	4	1	1	2	3	4	1	1	1	1	17	1	1	0	0	0	1	1	0	0	2	-3	-3	-3	-3	-3	-3	-3	-3	-3	-3	-3	-3	-3	-3
9992	42576.8	617	4	1	18	1	1	1	1	1	2	5	0	6	5	4	1	2	1	2	1	1	1	2	17	1	0	0	0	0	1	0	0	0	1	1	4	1	1	1	0	0	0	0	1	0	0	1	1
10095	42576.8	518	5	1	21	1	1	1	1	1	2	5	0	1	5	7	1	2	2	3	1	1	1	1	18	1	0	0	0	0	1	0	0	0	2	-3	-3	-3	-3	-3	-3	-3	-3	-3	-3	-3	-3	-3	-3
10099	42576.8	1329	7	1	37	1	1	1	1	1	2	3	7	1	2	4	3	1	1	3	1	2	1	1	27	1	0	0	1	0	0	0	0	0	1	3	2	1	1	3	0	0	1	0	0	0	0	1	3
10100	42576.8	3206	7	1	38	1	1	1	1	1	2	1	13	1	1	5	3	2	1	3	1	1	2	-3	26	1	0	0	0	0	1	0	0	0	2	-3	-3	-3	-3	-3	-3	-3	-3	-3	-3	-3	-3	-3	-3
10118	42576.8	955	4	1	23	1	1	1	1	1	2	1	13	13	1	1	1	2	1	1	1	1	1	2	21	1	0	0	0	0	0	0	0	1	2	-3	-3	-3	-3	-3	-3	-3	-3	-3	-3	-3	-3	-3	-3
10195	42576.8	2118	7	1	53	1	1	1	1	1	2	3	13	3	1	3	2	1	1	3	1	2	2	-3	36	1	0	0	0	0	1	1	0	0	1	2	3	1	1	1	0	0	0	0	0	1	0	1	5
10250	42576.8	616	6	1	16	1	1	1	1	1	2	1	13	13	2	1	1	2	1	1	1	1	1	2	15	1	0	0	0	0	0	0	0	1	2	-3	-3	-3	-3	-3	-3	-3	-3	-3	-3	-3	-3	-3	-3
10263	42576.8	1236	7	1	24	1	1	1	1	1	2	3	4	1	2	10	1	2	1	3	1	2	1	2	20	1	0	0	0	0	1	0	0	0	2	-3	-3	-3	-3	-3	-3	-3	-3	-3	-3	-3	-3	-3	-3
10266	42576.8	654	8	1	19	1	1	1	1	1	2	1	13	13	1	1	1	2	1	1	1	1	2	-3	19	1	0	0	0	0	1	0	0	0	1	1	1	2	1	1	0	0	0	0	1	0	0	1	5
10296	42576.8	704	5	1	22	1	1	1	1	1	3	2	2	0	5	1	1	2	3	1	3	1	2	-3	20	1	0	0	0	0	0	0	0	1	1	1	2	2	1	1	0	0	0	0	0	0	1	1	5
10313	42576.8	673	3	1	29	1	1	1	1	1	2	4	3	6	5	7	2	2	3	3	1	1	1	2	20	1	0	0	0	0	0	0	0	1	1	1	4	1	1	1	0	0	0	1	0	0	0	1	4
10319	42576.8	732	5	1	21	1	1	1	1	1	2	3	13	13	1	1	1	2	2	2	1	2	2	-3	20	1	0	0	0	0	1	0	0	0	1	3	3	2	1	1	0	0	0	0	1	0	0	1	1
10356	42576.8	933	6	1	24	1	1	1	1	1	2	4	1	4	3	6	1	2	2	2	1	1	1	2	21	1	0	0	0	0	1	0	0	0	2	-3	-3	-3	-3	-3	-3	-3	-3	-3	-3	-3	-3	-3	-3
10361	42576.8	879	8	1	43	1	1	1	1	1	2	1	13	13	1	5	2	1	3	3	1	2	2	-3	35	1	0	0	0	0	1	0	0	0	2	-3	-3	-3	-3	-3	-3	-3	-3	-3	-3	-3	-3	-3	-3
10392	42576.8	1517	4	1	26	1	1	1	1	1	2	4	2	2	5	7	1	2	3	4	1	1	1	1	23	1	0	0	0	0	0	0	0	1	2	-3	-3	-3	-3	-3	-3	-3	-3	-3	-3	-3	-3	-3	-3
10398	42576.8	1646	4	1	49	1	1	1	1	1	2	1	10	10	1	2	2	1	3	4	1	2	1	1	45	1	0	0	0	1	1	0	0	0	1	1	4	1	1	1	0	0	0	0	1	1	0	1	5
10402	42576.8	1062	5	1	22	1	1	1	1	1	2	3	3	10	5	1	1	2	3	2	1	1	2	-3	30	1	0	0	0	0	1	0	0	0	1	1	4	1	2	-3	-3	-3	-3	-3	-3	-3	-3	-3	-3
10445	42576.8	841	6	1	28	1	1	1	1	1	2	3	2	5	5	4	1	2	1	3	1	1	1	2	22	1	1	0	0	0	1	0	0	0	1	2	2	2	2	-3	-3	-3	-3	-3	-3	-3	-3	-3	-3
10537	42576.8	937	8	1	17	1	1	1	1	1	2	3	13	13	5	1	1	2	1	2	1	1	1	2	17	1	0	0	0	0	1	0	1	0	2	-3	-3	-3	-3	-3	-3	-3	-3	-3	-3	-3	-3	-3	-3
10572	42576.8	1108	5	1	28	1	1	1	1	2	2	3	13	13	1	5	1	2	2	4	1	2	1	1	24	1	0	0	0	0	0	0	0	1	2	-3	-3	-3	-3	-3	-3	-3	-3	-3	-3	-3	-3	-3	-3
10640	42576.8	481	4	1	21	1	1	1	1	1	2	3	13	13	5	1	1	2	2	2	1	1	1	2	18	1	0	0	0	0	1	0	0	0	1	1	3	1	2	-3	-3	-3	-3	-3	-3	-3	-3	-3	-3
10643	42576.8	2060	4	1	34	1	1	1	1	1	2	3	1	2	5	4	1	2	1	2	1	1	1	2	22	1	0	0	0	0	1	1	0	0	1	3	3	1	1	1	0	0	0	0	1	0	0	1	4
10646	42576.8	852	8	1	25	1	1	1	1	1	2	4	13	13	7	4	1	2	3	5	1	4	1	2	12	1	0	0	0	0	0	0	0	1	2	-3	-3	-3	-3	-3	-3	-3	-3	-3	-3	-3	-3	-3	-3
10660	42576.8	1326	5	1	25	1	1	1	1	1	2	5	6	0	2	6	1	2	1	2	1	1	1	2	20	1	0	0	0	0	1	0	0	0	2	-3	-3	-3	-3	-3	-3	-3	-3	-3	-3	-3	-3	-3	-3
10775	42576.8	842	3	1	20	1	1	1	1	1	2	3	1	0	7	1	1	2	3	1	1	2	2	-3	20	1	0	0	0	0	1	1	0	0	1	1	4	1	2	-3	-3	-3	-3	-3	-3	-3	-3	-3	-3
10791	42576.8	561	3	1	22	1	1	1	1	1	2	5	1	0	5	4	1	2	1	3	1	1	2	-3	17	1	0	0	0	0	1	0	0	0	1	1	4	1	1	1	0	0	0	0	1	0	0	1	5
10876	42576.8	1807	6	1	46	1	1	1	1	1	2	3	6	6	2	4	2	1	1	3	1	2	1	2	26	1	0	0	1	0	0	0	0	0	2	-3	-3	-3	-3	-3	-3	-3	-3	-3	-3	-3	-3	-3	-3
10937	42576.8	1012	4	1	31	1	1	1	1	1	2	5	8	13	2	6	1	2	1	3	2	1	1	1	25	1	0	0	0	0	1	0	0	0	2	-3	-3	-3	-3	-3	-3	-3	-3	-3	-3	-3	-3	-3	-3
11009	42576.8	746	3	1	23	1	1	1	1	1	2	4	3	3	3	1	1	2	3	1	3	2	2	-3	21	1	0	0	0	1	0	0	0	0	1	10	4	1	2	-3	-3	-3	-3	-3	-3	-3	-3	-3	-3
11173	42576.8	4296	7	1	30	1	1	1	1	1	2	3	13	13	1	7	1	2	1	2	4	1	1	2	23	1	0	0	0	0	1	0	0	0	2	-3	-3	-3	-3	-3	-3	-3	-3	-3	-3	-3	-3	-3	-3
11176	42576.8	521	4	1	17	1	1	1	1	1	2	3	0	2	4	1	1	2	1	2	1	2	2	-3	16	1	0	0	0	0	0	0	0	1	2	-3	-3	-3	-3	-3	-3	-3	-3	-3	-3	-3	-3	-3	-3
11195	42576.8	718	4	1	17	1	1	1	1	1	2	3	13	13	5	1	1	2	1	1	1	1	1	2	16	1	0	0	0	0	1	0	0	0	2	-3	-3	-3	-3	-3	-3	-3	-3	-3	-3	-3	-3	-3	-3
11228	42576.8	788	4	1	17	1	1	1	1	1	2	3	13	13	5	1	1	2	1	1	1	2	1	2	17	1	0	0	0	0	1	0	0	0	2	-3	-3	-3	-3	-3	-3	-3	-3	-3	-3	-3	-3	-3	-3
11302	42576.9	752	4	1	24	1	1	1	1	6	2	3	13	13	5	10	1	2	2	2	1	1	1	2	20	1	0	0	0	0	1	1	0	0	1	1	4	2	2	-3	-3	-3	-3	-3	-3	-3	-3	-3	-3
11324	42576.9	415	6	1	18	1	1	1	1	1	2	3	13	13	1	1	1	2	1	1	1	1	2	-3	16	1	0	0	0	0	1	0	0	0	1	2	2	1	2	-3	-3	-3	-3	-3	-3	-3	-3	-3	-3
11338	42576.9	1158	3	1	26	1	1	1	1	1	2	5	0	5	5	5	1	2	3	3	1	1	1	2	17	1	0	0	0	1	0	0	0	0	1	1	4	1	2	-3	-3	-3	-3	-3	-3	-3	-3	-3	-3
11365	42576.9	1432	4	1	27	1	1	1	1	1	1	4	3	0	3	5	1	2	3	3	1	1	1	1	20	1	0	0	0	0	1	0	0	0	1	1	4	1	1	1	0	0	0	0	1	0	0	1	4
11410	42576.9	1001	4	1	35	1	1	1	1	1	2	4	12	4	2	7	1	2	2	4	1	1	1	1	24	1	0	0	0	1	1	0	0	0	1	2	3	1	1	2	0	0	0	1	1	0	0	1	4
11471	42576.9	641	4	1	20	1	1	1	1	1	2	5	4	8	5	4	1	2	1	3	1	1	2	-3	16	1	0	0	0	0	1	0	0	0	2	-3	-3	-3	-3	-3	-3	-3	-3	-3	-3	-3	-3	-3	-3
11478	42576.9	591	6	1	27	1	1	1	1	1	2	1	13	13	1	4	2	1	2	2	4	4	2	-3	25	1	0	0	0	0	0	0	0	1	2	-3	-3	-3	-3	-3	-3	-3	-3	-3	-3	-3	-3	-3	-3
11490	42576.9	618	8	1	26	1	1	1	1	1	2	3	13	13	1	4	2	1	2	2	1	1	2	-3	22	1	0	0	1	0	1	0	0	0	2	-3	-3	-3	-3	-3	-3	-3	-3	-3	-3	-3	-3	-3	-3
11509	42576.9	670	6	1	20	1	1	1	1	1	2	2	3	1	5	1	1	2	3	1	1	2	2	-3	20	1	0	0	0	0	1	1	0	0	2	-3	-3	-3	-3	-3	-3	-3	-3	-3	-3	-3	-3	-3	-3
11521	42576.9	1913	3	1	30	1	1	1	1	1	2	1	13	13	1	7	1	2	2	4	1	1	1	1	23	1	0	0	0	0	1	0	0	0	1	1	4	1	1	1	0	0	0	0	1	0	0	1	1
11532	42576.9	643	6	1	22	1	1	1	1	1	2	3	2	6	5	1	1	2	3	1	1	1	2	-3	20	1	0	0	0	0	1	0	0	0	2	-3	-3	-3	-3	-3	-3	-3	-3	-3	-3	-3	-3	-3	-3
11536	42576.9	666	8	1	28	1	1	1	1	6	2	1	13	13	1	7	1	2	2	2	1	1	1	1	14	1	0	0	0	0	0	0	0	1	2	-3	-3	-3	-3	-3	-3	-3	-3	-3	-3	-3	-3	-3	-3
11556	42576.9	523	5	1	20	1	1	1	1	6	2	3	2	6	5	1	1	2	3	1	1	2	1	2	20	1	0	0	0	0	0	0	0	1	1	1	1	2	1	1	0	0	0	0	0	1	0	1	1
11563	42576.9	777	4	1	19	1	1	1	1	1	2	3	1	10	2	4	1	2	2	3	1	1	1	2	40	1	1	0	0	0	0	0	0	0	1	5	4	1	2	-3	-3	-3	-3	-3	-3	-3	-3	-3	-3
11596	42576.9	612	6	1	20	1	1	1	1	1	2	3	13	13	1	1	1	2	2	3	1	2	2	-3	25	1	0	0	0	0	1	0	0	0	1	1	3	1	1	1	0	0	0	0	1	0	0	2	-3
11633	42576.9	465	5	1	16	1	1	1	1	7	2	1	13	13	1	1	1	2	2	1	1	1	2	-3	16	1	0	0	0	0	0	0	0	1	1	1	4	1	1	1	0	0	0	1	0	0	0	1	5
11634	42576.9	1429	5	1	22	1	1	1	1	1	2	4	0	5	2	4	1	2	1	2	1	1	2	-3	20	2	0	0	0	0	0	0	0	1	2	-3	-3	-3	-3	-3	-3	-3	-3	-3	-3	-3	-3	-3	-3
11654	42576.9	879	8	1	26	1	1	1	1	1	2	1	13	13	1	5	1	2	3	3	1	2	2	-3	26	1	0	0	0	0	1	0	0	0	1	1	1	2	1	1	0	0	0	0	1	0	0	2	-3
11662	42576.9	1275	8	1	20	1	1	1	1	1	2	4	0	9	5	1	1	2	3	1	1	1	1	2	19	1	1	0	0	0	1	0	0	0	2	-3	-3	-3	-3	-3	-3	-3	-3	-3	-3	-3	-3	-3	-3
11670	42576.9	1164	7	1	25	1	1	1	1	1	2	3	6	0	2	5	1	2	3	3	1	1	1	1	19	1	0	0	0	0	1	0	0	0	1	1	4	1	1	1	0	0	0	0	1	0	0	1	5
11688	42576.9	808	6	1	29	1	1	1	1	1	2	2	1	1	2	7	1	2	3	4	1	1	2	-3	26	1	0	0	0	0	0	0	0	1	1	5	2	2	1	1	0	0	0	0	1	0	0	1	1
11696	42576.9	2267	4	1	32	1	1	1	1	1	2	5	9	3	2	4	2	1	1	3	1	2	1	1	15	2	0	0	0	0	1	0	0	0	1	2	4	1	1	2	0	0	0	0	1	0	0	1	5
11738	42576.9	679	5	1	23	1	1	1	1	7	2	2	2	5	2	5	1	2	2	5	1	2	1	2	19	1	0	0	0	0	0	0	0	1	1	1	1	2	1	1	0	0	0	0	1	0	0	1	5
11752	42576.9	489	5	1	23	1	1	1	1	2	2	1	1	6	2	1	1	2	3	2	1	1	2	-3	21	1	1	1	1	0	0	0	0	0	2	-3	-3	-3	-3	-3	-3	-3	-3	-3	-3	-3	-3	-3	-3
11753	42576.9	890	6	1	21	1	1	1	1	1	2	3	13	13	2	7	1	2	1	3	1	1	1	2	19	1	0	0	0	0	1	0	0	0	1	1	4	1	2	-3	-3	-3	-3	-3	-3	-3	-3	-3	-3
11774	42576.9	595	6	1	26	1	1	1	1	1	2	4	3	6	2	7	1	2	2	2	1	1	2	-3	20	1	0	0	0	0	1	0	0	0	2	-3	-3	-3	-3	-3	-3	-3	-3	-3	-3	-3	-3	-3	-3
11839	42576.9	590	7	1	22	1	1	1	1	1	2	4	0	5	5	4	1	2	2	3	1	1	1	1	17	1	0	0	0	0	1	0	0	0	2	-3	-3	-3	-3	-3	-3	-3	-3	-3	-3	-3	-3	-3	-3
11842	42576.9	11195	5	1	18	1	1	1	1	1	2	3	13	13	1	1	1	2	1	1	1	1	1	2	17	1	0	0	0	0	1	0	0	0	1	1	4	1	1	1	0	0	0	0	1	0	0	1	1
11902	42576.9	972	7	1	22	1	1	1	1	1	2	4	2	10	5	5	1	2	2	3	1	2	2	-3	20	1	0	0	0	0	1	0	0	0	2	-3	-3	-3	-3	-3	-3	-3	-3	-3	-3	-3	-3	-3	-3
11908	42576.9	823	8	1	18	1	1	1	1	1	2	1	13	13	1	1	1	2	2	2	1	2	2	-3	17	1	0	0	0	0	1	0	0	0	1	1	4	1	1	1	0	0	0	0	1	0	0	1	1
11915	42576.9	703	7	1	40	1	1	1	1	1	2	1	13	13	1	5	1	2	3	3	1	1	2	-3	25	1	0	0	0	0	0	0	0	1	1	1	1	2	1	1	0	0	0	0	0	1	0	1	1
11916	42576.9	392	8	1	19	1	1	1	1	1	2	3	13	13	1	1	1	2	3	1	1	2	2	-3	18	1	0	0	0	0	1	0	0	0	2	-3	-3	-3	-3	-3	-3	-3	-3	-3	-3	-3	-3	-3	-3
11971	42576.9	1496	7	1	34	1	1	1	1	1	2	1	13	13	1	4	2	1	1	3	1	2	1	2	26	1	0	0	0	0	1	0	0	0	1	2	3	1	1	2	0	0	0	0	1	0	0	1	2
11993	42576.9	2338	8	1	34	1	1	1	1	1	2	1	13	13	1	5	2	1	3	3	1	1	2	-3	23	1	0	0	0	0	1	0	0	0	1	2	1	2	1	1	0	0	0	0	1	0	0	1	4
12027	42576.9	656	5	1	21	1	1	1	1	1	2	3	13	13	1	1	1	2	3	5	1	2	1	2	18	1	0	0	0	0	1	0	0	0	1	2	3	1	2	-3	-3	-3	-3	-3	-3	-3	-3	-3	-3
12036	42576.9	268	7	1	31	1	1	1	1	1	2	1	13	13	1	6	1	2	3	4	1	1	1	2	20	1	0	0	0	1	1	0	0	0	2	-3	-3	-3	-3	-3	-3	-3	-3	-3	-3	-3	-3	-3	-3
12071	42576.9	894	5	1	25	1	1	1	1	1	2	2	2	0	2	7	1	2	2	4	1	1	2	-3	24	1	0	0	0	0	1	0	0	0	2	-3	-3	-3	-3	-3	-3	-3	-3	-3	-3	-3	-3	-3	-3
12079	42576.9	900	6	1	42	1	1	1	1	1	2	2	13	13	1	5	3	2	3	5	1	1	2	-3	25	1	0	0	0	0	1	0	0	0	1	2	3	2	1	1	0	0	0	0	1	0	0	1	1
12089	42576.9	767	4	1	41	1	1	1	1	1	2	5	2	8	5	4	2	1	1	4	1	2	1	1	29	1	0	0	0	0	1	0	0	0	2	-3	-3	-3	-3	-3	-3	-3	-3	-3	-3	-3	-3	-3	-3
12108	42576.9	1106	7	1	34	1	1	1	1	1	2	1	13	13	1	5	1	2	3	4	1	1	2	-3	21	2	0	0	0	0	1	0	0	0	1	1	3	1	1	1	0	0	0	0	1	0	0	1	5
12128	42576.9	505	6	1	25	1	1	1	1	1	2	5	0	0	5	3	1	2	1	2	1	1	2	-3	20	1	0	0	0	0	1	0	0	0	1	2	4	1	2	-3	-3	-3	-3	-3	-3	-3	-3	-3	-3
12213	42576.9	944	5	1	21	1	1	1	1	1	2	1	13	13	5	1	1	2	3	1	1	1	2	-3	19	1	0	0	0	0	1	0	0	0	1	1	4	1	1	1	0	0	0	0	0	0	1	1	3
12231	42576.9	815	3	1	20	1	1	1	1	6	2	5	1	3	5	4	1	2	1	2	1	1	1	1	18	1	0	1	0	0	1	0	0	0	1	1	4	1	2	-3	-3	-3	-3	-3	-3	-3	-3	-3	-3
12236	42576.9	1023	7	1	47	1	1	1	1	1	2	1	13	13	1	10	2	1	2	3	1	2	1	2	45	1	0	0	0	0	0	0	0	1	2	-3	-3	-3	-3	-3	-3	-3	-3	-3	-3	-3	-3	-3	-3
12307	42576.9	818	8	1	30	1	1	1	1	1	2	1	12	1	1	4	3	2	3	4	2	1	2	-3	25	1	0	0	0	0	1	0	0	0	2	-3	-3	-3	-3	-3	-3	-3	-3	-3	-3	-3	-3	-3	-3
12336	42576.9	980	4	1	21	1	1	1	1	1	2	5	0	1	2	1	1	2	3	1	1	2	2	-3	20	1	0	0	0	0	1	0	0	0	1	1	4	1	1	1	0	0	0	0	1	0	0	1	1
12348	42576.9	1605	5	1	27	1	1	1	1	1	2	3	2	6	5	10	1	2	1	3	1	1	2	-3	20	1	0	0	0	0	1	0	0	0	1	1	4	1	2	-3	-3	-3	-3	-3	-3	-3	-3	-3	-3
12349	42576.9	1090	3	1	27	1	1	1	1	1	2	2	8	1	2	5	1	2	3	4	1	1	1	2	23	1	0	0	0	0	1	0	0	0	1	2	3	1	1	1	0	0	0	0	1	0	0	1	1
12359	42576.9	1429	4	1	47	1	1	1	1	1	2	5	2	2	5	7	3	1	1	3	3	1	1	2	33	1	0	0	0	0	0	1	0	0	1	1	4	1	1	2	0	0	0	0	1	0	0	1	3
12425	42576.9	651	3	1	20	1	1	1	1	1	2	1	2	2	5	1	1	2	3	1	1	1	2	-3	18	1	0	0	0	0	1	0	0	0	2	-3	-3	-3	-3	-3	-3	-3	-3	-3	-3	-3	-3	-3	-3
12446	42576.9	1280	6	1	20	1	1	1	1	1	2	3	13	13	1	1	1	2	3	1	1	2	1	2	18	1	0	0	0	0	1	0	0	0	1	2	3	2	1	1	0	0	0	0	1	0	0	2	-3
12501	42576.9	1753	4	1	22	1	1	1	1	1	2	3	13	13	1	4	1	2	1	3	1	1	1	1	16	1	0	0	0	0	0	0	1	0	2	-3	-3	-3	-3	-3	-3	-3	-3	-3	-3	-3	-3	-3	-3
12563	42576.9	412	8	1	17	1	1	1	1	1	2	1	13	13	1	1	1	2	1	1	1	2	1	2	17	1	0	0	0	1	0	1	0	0	2	-3	-3	-3	-3	-3	-3	-3	-3	-3	-3	-3	-3	-3	-3
12681	42576.9	2510	6	1	45	1	1	1	1	1	2	1	13	13	1	5	1	2	1	2	1	1	2	-3	25	1	0	1	0	0	0	0	0	0	2	-3	-3	-3	-3	-3	-3	-3	-3	-3	-3	-3	-3	-3	-3
12775	42576.9	882	3	1	32	1	1	1	1	7	2	5	13	6	1	7	1	2	2	4	1	1	1	1	21	1	0	0	0	1	1	0	0	0	1	1	1	2	1	1	0	0	0	1	1	0	0	1	1
12831	42576.9	578	3	1	25	1	1	1	1	1	2	5	0	1	5	7	1	2	4	5	1	2	2	-3	20	1	0	0	0	0	0	0	0	1	2	-3	-3	-3	-3	-3	-3	-3	-3	-3	-3	-3	-3	-3	-3
12926	42576.9	9203	7	1	20	1	1	1	1	1	2	1	13	13	1	5	1	2	2	4	1	1	1	2	18	1	0	0	0	0	0	0	0	1	2	-3	-3	-3	-3	-3	-3	-3	-3	-3	-3	-3	-3	-3	-3
12949	42576.9	3557	5	1	24	1	1	1	1	1	2	5	5	6	3	4	1	2	1	2	1	2	1	2	20	1	0	0	0	0	1	1	0	0	1	2	4	1	1	2	0	0	0	0	1	1	0	1	1
13049	42576.9	1748	8	1	30	1	1	1	1	6	2	3	4	10	1	7	2	2	3	3	1	2	2	-3	24	1	0	0	0	0	1	0	0	0	2	-3	-3	-3	-3	-3	-3	-3	-3	-3	-3	-3	-3	-3	-3
13068	42576.9	653	8	1	20	1	1	1	1	1	2	2	13	0	1	1	1	2	3	1	1	1	1	2	20	1	0	0	0	0	0	0	0	1	1	1	2	2	1	1	0	0	0	0	0	0	1	1	4
13121	42576.9	1083	8	1	20	1	1	1	1	1	2	3	13	13	7	1	1	2	2	2	1	2	2	-3	19	1	0	0	0	0	1	0	0	0	1	5	4	1	1	2	0	0	0	0	1	0	0	1	1
13123	42576.9	904	4	1	18	1	1	1	1	5	2	5	8	1	7	1	1	2	1	2	4	1	2	-3	18	1	0	0	0	0	1	0	0	0	2	-3	-3	-3	-3	-3	-3	-3	-3	-3	-3	-3	-3	-3	-3
13198	42576.9	1163	8	1	20	1	1	1	1	1	2	2	2	0	5	1	1	2	3	1	1	1	2	-3	18	1	0	0	0	0	1	0	0	0	1	2	4	1	1	1	0	0	0	0	1	0	0	1	2
13331	42576.9	753	4	1	19	1	1	1	1	1	2	3	13	13	7	4	1	2	1	2	1	1	1	2	18	1	0	0	0	0	1	0	0	0	2	-3	-3	-3	-3	-3	-3	-3	-3	-3	-3	-3	-3	-3	-3
13359	42576.9	981	3	1	21	1	1	1	1	1	2	4	3	0	4	10	1	2	2	3	1	1	1	1	16	1	0	0	0	0	0	0	1	0	1	1	1	2	1	1	0	0	0	0	1	0	0	1	5
13374	42576.9	1273	3	1	34	1	1	1	1	1	2	5	9	1	5	7	2	1	1	2	1	2	2	-3	26	1	0	0	0	0	0	0	0	1	2	-3	-3	-3	-3	-3	-3	-3	-3	-3	-3	-3	-3	-3	-3
13408	42576.9	624	8	1	18	1	1	1	1	1	2	3	13	13	1	1	1	2	1	1	2	1	1	2	16	1	0	0	0	0	1	0	0	0	1	1	4	1	2	-3	-3	-3	-3	-3	-3	-3	-3	-3	-3
13453	42576.9	15317	3	1	23	1	1	1	1	1	2	1	13	13	5	6	1	2	1	2	1	1	1	2	21	1	0	0	0	0	1	0	0	0	1	2	4	1	2	-3	-3	-3	-3	-3	-3	-3	-3	-3	-3
13572	42576.9	1550	8	1	27	1	1	1	1	1	2	1	13	13	4	6	1	2	1	5	1	1	1	1	24	1	0	0	0	1	1	0	0	0	1	1	1	2	1	1	0	0	0	1	1	0	0	1	3
13582	42576.9	758	4	1	24	1	1	1	1	1	2	3	13	13	5	10	1	2	2	1	1	4	2	-3	24	1	0	0	0	0	1	0	0	0	1	1	4	1	2	-3	-3	-3	-3	-3	-3	-3	-3	-3	-3
13601	42576.9	843	4	1	29	1	1	1	1	1	2	5	2	6	2	4	1	2	1	3	1	1	1	2	20	1	0	0	0	0	1	0	0	0	1	1	4	1	1	1	0	0	0	0	1	0	0	1	4
13996	42576.9	898	2	1	26	1	1	1	1	1	2	1	2	0	2	4	1	2	2	1	1	2	2	-3	9	1	0	0	0	0	0	0	0	1	2	-3	-3	-3	-3	-3	-3	-3	-3	-3	-3	-3	-3	-3	-3
14016	42576.9	890	2	1	20	1	1	1	1	1	2	3	3	0	5	1	1	2	3	1	1	1	1	2	17	1	0	0	0	0	1	0	0	0	1	8	4	1	2	-3	-3	-3	-3	-3	-3	-3	-3	-3	-3
14036	42576.9	1009	4	1	37	1	1	1	1	1	2	5	3	3	5	5	3	2	1	4	1	1	1	2	19	1	0	0	0	0	0	0	1	0	1	1	3	1	1	1	0	0	0	0	1	0	0	1	5
14049	42576.9	1164	1	1	28	1	1	1	1	1	2	3	3	8	2	4	1	2	1	3	1	1	2	-3	23	1	0	0	0	0	1	0	0	0	2	-3	-3	-3	-3	-3	-3	-3	-3	-3	-3	-3	-3	-3	-3
14089	42576.9	286	8	1	18	1	1	1	1	1	2	1	13	13	1	1	1	2	1	1	1	1	1	2	18	1	0	0	0	0	1	0	0	0	1	1	4	1	2	-3	-3	-3	-3	-3	-3	-3	-3	-3	-3
14095	42576.9	1329	1	1	19	1	1	1	1	1	2	1	1	2	1	1	1	2	2	1	1	1	1	1	16	1	0	0	0	0	0	0	1	0	1	1	4	1	1	11	1	0	0	1	0	0	0	1	2
14141	42576.9	1108	8	1	33	1	1	1	1	5	2	3	13	13	1	4	2	1	1	3	1	2	1	1	22	1	0	0	0	0	0	0	0	1	2	-3	-3	-3	-3	-3	-3	-3	-3	-3	-3	-3	-3	-3	-3
14154	42576.9	792	2	1	29	1	1	1	1	1	2	1	5	0	2	5	1	2	3	5	1	1	1	2	23	1	0	0	0	0	0	1	0	0	2	-3	-3	-3	-3	-3	-3	-3	-3	-3	-3	-3	-3	-3	-3
14167	42577	834	1	1	22	1	1	1	1	1	2	5	3	0	5	1	1	2	3	2	1	1	1	2	20	1	0	0	0	0	1	0	0	0	2	-3	-3	-3	-3	-3	-3	-3	-3	-3	-3	-3	-3	-3	-3
14183	42577	905	2	1	25	1	1	1	1	1	2	4	5	0	3	5	1	2	2	4	1	1	1	1	17	1	0	0	0	1	1	0	0	0	1	15	4	1	1	2	0	0	0	0	1	1	0	1	1
14186	42577	972	1	1	20	1	1	1	1	1	2	1	13	13	1	10	1	2	2	4	1	1	1	2	16	1	0	0	0	0	1	0	0	0	1	1	1	2	1	1	0	0	0	0	1	0	0	1	3
14203	42577	587	2	1	25	1	1	1	1	1	2	1	2	0	3	5	1	2	3	4	1	2	1	2	22	1	0	0	0	0	1	0	0	0	1	10	2	2	1	1	0	0	0	0	1	0	0	1	1
14213	42577	665	1	1	22	1	1	1	1	1	2	5	1	7	5	5	1	2	1	3	1	1	2	-3	21	1	0	0	0	0	1	0	0	0	2	-3	-3	-3	-3	-3	-3	-3	-3	-3	-3	-3	-3	-3	-3
14217	42577	1928	2	1	24	1	1	1	1	1	2	3	6	9	5	4	1	2	1	3	3	2	2	-3	23	1	0	0	0	1	1	0	0	0	2	-3	-3	-3	-3	-3	-3	-3	-3	-3	-3	-3	-3	-3	-3
14222	42577	993	2	1	28	1	1	1	1	1	2	4	0	6	2	2	1	2	3	4	1	1	2	-3	26	1	0	0	0	0	1	0	0	0	1	5	2	1	1	1	0	0	0	0	1	0	0	1	3
14230	42577	961	1	1	26	1	1	1	1	1	2	3	3	6	4	4	1	2	1	3	1	1	1	2	22	1	0	0	0	0	1	0	0	0	1	1	3	1	1	1	0	0	0	0	1	0	0	1	1
14239	42577	693	2	1	19	1	1	1	1	1	2	5	0	2	5	1	1	2	3	2	1	2	1	2	17	2	0	0	0	0	1	1	0	0	1	1	4	1	2	-3	-3	-3	-3	-3	-3	-3	-3	-3	-3
14240	42577	976	2	1	25	1	1	1	1	1	2	5	1	1	3	4	1	1	3	3	1	2	2	-3	31	2	0	0	0	0	1	0	0	0	1	1	4	1	2	-3	-3	-3	-3	-3	-3	-3	-3	-3	-3
14258	42577	692	1	1	24	1	1	1	1	1	2	3	9	10	3	9	1	2	1	3	1	1	1	2	18	1	0	0	0	0	0	0	0	1	2	-3	-3	-3	-3	-3	-3	-3	-3	-3	-3	-3	-3	-3	-3
14311	42577	849	1	1	21	1	1	1	1	1	2	5	2	0	5	1	1	2	3	1	1	4	1	2	17	1	0	0	0	0	0	0	1	0	1	1	1	2	2	-3	-3	-3	-3	-3	-3	-3	-3	-3	-3
14313	42577	1211	1	1	24	1	1	1	1	1	2	3	4	10	2	9	1	2	2	1	1	1	1	2	23	1	0	0	0	0	1	0	0	0	2	-3	-3	-3	-3	-3	-3	-3	-3	-3	-3	-3	-3	-3	-3
14316	42577	1723	8	1	37	1	1	1	1	1	2	1	13	13	1	2	2	1	3	3	3	1	1	2	23	1	0	0	0	0	1	0	0	0	1	2	4	1	2	-3	-3	-3	-3	-3	-3	-3	-3	-3	-3
14318	42577	1372	2	1	31	1	1	1	1	1	2	4	10	0	7	4	2	1	1	4	1	1	2	-3	23	1	0	0	0	1	1	0	0	0	2	-3	-3	-3	-3	-3	-3	-3	-3	-3	-3	-3	-3	-3	-3
14319	42577	644	1	1	25	1	1	1	1	1	2	4	3	4	2	5	1	2	1	3	1	1	1	2	17	1	0	0	0	0	1	0	0	0	1	2	2	2	2	-3	-3	-3	-3	-3	-3	-3	-3	-3	-3
14346	42577	573	3	1	39	1	1	1	1	1	2	5	3	3	2	3	1	2	4	1	1	1	2	-3	26	1	0	0	0	0	0	0	0	1	1	1	1	2	1	1	0	0	0	0	1	0	0	1	4
14350	42577	877	1	1	21	1	1	1	1	1	2	3	4	0	2	6	1	2	1	4	1	1	2	-3	20	1	0	0	0	0	0	0	0	1	2	-3	-3	-3	-3	-3	-3	-3	-3	-3	-3	-3	-3	-3	-3
14351	42577	541	1	1	16	1	1	1	1	1	2	5	0	2	7	1	1	2	1	1	1	1	2	-3	16	1	0	0	0	0	1	1	0	0	1	1	3	1	1	1	0	0	0	0	1	1	0	1	2
14368	42577	503	1	1	28	1	1	1	1	1	2	2	10	0	1	5	1	2	3	5	1	1	2	-3	19	1	0	0	0	0	1	0	0	0	1	1	2	2	1	1	0	0	0	0	1	0	0	1	1
14375	42577	843	1	1	26	1	1	1	1	1	2	4	2	3	3	5	1	2	2	3	1	2	1	2	22	1	0	0	0	0	1	1	0	0	2	-3	-3	-3	-3	-3	-3	-3	-3	-3	-3	-3	-3	-3	-3
14381	42577	793	1	1	20	1	1	1	1	1	2	5	1	1	5	1	1	2	1	1	1	2	1	2	18	1	0	0	0	0	1	1	0	0	2	-3	-3	-3	-3	-3	-3	-3	-3	-3	-3	-3	-3	-3	-3
14387	42577	535	2	1	18	1	1	1	1	1	2	4	0	1	4	1	1	2	3	1	1	1	2	-3	17	1	0	0	0	0	1	0	0	0	1	1	4	1	2	-3	-3	-3	-3	-3	-3	-3	-3	-3	-3
14398	42577	763	1	1	24	1	1	1	1	1	2	5	0	1	3	4	1	2	3	3	1	1	1	2	20	1	0	0	0	0	0	0	0	1	1	1	2	2	1	1	0	0	0	0	1	0	0	1	4
14403	42577	639	3	1	22	1	1	1	1	1	2	2	3	0	3	5	1	2	1	4	1	1	1	2	16	1	0	0	0	0	1	0	0	0	2	-3	-3	-3	-3	-3	-3	-3	-3	-3	-3	-3	-3	-3	-3
14408	42577	1632	2	1	33	1	1	1	1	1	2	5	2	5	2	5	3	1	1	4	1	1	1	2	21	1	0	0	0	0	0	0	0	1	2	-3	-3	-3	-3	-3	-3	-3	-3	-3	-3	-3	-3	-3	-3
14412	42577	647	1	1	18	1	1	1	1	1	2	1	13	13	5	1	1	2	1	1	1	1	1	2	18	1	0	0	0	0	0	0	0	1	2	-3	-3	-3	-3	-3	-3	-3	-3	-3	-3	-3	-3	-3	-3
14477	42577	1037	1	1	26	1	1	1	1	1	2	1	13	13	1	5	1	2	3	4	1	1	1	2	20	1	0	0	0	0	1	0	0	0	1	2	3	2	1	2	0	0	0	0	1	1	0	1	3
14511	42577	1128	1	1	30	1	1	1	1	1	2	1	13	13	1	5	1	2	3	4	1	1	1	1	19	1	0	0	0	0	0	0	1	0	1	1	3	2	1	1	0	0	0	1	0	0	0	1	5
14513	42577	861	2	1	33	1	1	1	1	1	2	5	1	8	5	10	3	2	1	3	1	1	2	-3	29	1	0	0	0	0	1	0	0	0	1	3	3	2	2	-3	-3	-3	-3	-3	-3	-3	-3	-3	-3
14526	42577	572	2	1	16	1	1	1	1	1	2	1	13	13	2	1	1	2	1	1	1	1	1	1	20	1	0	0	0	0	1	0	0	0	2	-3	-3	-3	-3	-3	-3	-3	-3	-3	-3	-3	-3	-3	-3
14528	42577	2006	1	1	21	1	1	1	1	1	2	1	3	0	5	1	1	2	3	1	1	1	1	2	21	1	0	0	0	0	1	0	0	0	2	-3	-3	-3	-3	-3	-3	-3	-3	-3	-3	-3	-3	-3	-3
14532	42577	1005	2	1	19	1	1	1	1	1	2	4	1	2	2	1	1	2	2	3	1	1	2	-3	19	1	0	0	0	0	1	0	0	0	2	-3	-3	-3	-3	-3	-3	-3	-3	-3	-3	-3	-3	-3	-3
14543	42577	756	2	1	20	1	1	1	1	1	2	5	2	4	4	4	1	2	1	3	1	2	2	-3	15	1	0	0	0	0	1	0	0	0	2	-3	-3	-3	-3	-3	-3	-3	-3	-3	-3	-3	-3	-3	-3
14544	42577	553	2	1	24	1	1	1	1	1	2	5	3	6	2	4	1	2	1	2	1	1	2	-3	19	1	0	0	0	0	1	0	0	0	2	-3	-3	-3	-3	-3	-3	-3	-3	-3	-3	-3	-3	-3	-3
14546	42577	1041	2	1	26	1	1	1	1	1	2	5	0	3	2	5	1	2	3	2	1	1	1	2	22	1	0	0	0	0	1	0	0	0	1	1	3	1	1	1	0	0	0	0	1	0	0	1	4
14550	42577	1315	2	1	30	1	1	1	1	1	2	5	1	0	2	10	1	2	1	3	1	1	1	1	24	1	0	0	0	0	1	0	0	0	1	1	4	1	2	-3	-3	-3	-3	-3	-3	-3	-3	-3	-3
14556	42577	1504	1	1	25	1	1	1	1	1	2	1	13	13	1	10	1	2	3	5	1	1	1	2	25	1	0	0	0	0	0	0	0	1	2	-3	-3	-3	-3	-3	-3	-3	-3	-3	-3	-3	-3	-3	-3
14566	42577	911	4	1	21	1	1	1	1	1	3	3	13	0	5	1	1	2	3	1	1	1	1	1	20	1	0	0	0	0	1	0	0	0	1	3	4	1	1	1	0	0	0	0	1	0	0	1	4
14572	42577	601	3	1	18	1	1	1	1	1	2	2	1	0	1	1	1	2	1	1	1	1	1	1	17	1	0	0	0	0	1	0	0	0	1	1	1	2	2	-3	-3	-3	-3	-3	-3	-3	-3	-3	-3
14583	42577	1393	2	1	35	1	1	1	1	1	2	5	13	13	2	5	1	2	2	4	1	1	1	2	23	1	0	0	0	0	1	0	0	0	2	-3	-3	-3	-3	-3	-3	-3	-3	-3	-3	-3	-3	-3	-3
14592	42577	2236	1	1	26	1	1	1	1	1	2	3	13	13	1	7	1	2	3	3	1	1	1	2	24	1	0	0	0	0	0	0	0	1	1	2	4	1	1	2	0	0	0	0	1	0	0	1	3
14594	42577	1667	2	1	30	1	1	1	1	1	2	2	3	6	2	7	1	2	1	4	1	2	2	-3	28	1	0	0	0	0	1	0	0	0	1	1	4	1	1	1	0	0	0	0	1	0	0	1	1
14598	42577	1995	1	1	44	1	1	1	1	1	2	5	13	1	5	4	3	1	1	3	1	2	1	2	18	1	0	0	1	0	1	0	0	0	1	2	4	1	2	-3	-3	-3	-3	-3	-3	-3	-3	-3	-3
14612	42577	1033	2	1	18	1	1	1	1	1	2	3	1	1	5	5	1	2	1	3	2	1	1	2	18	1	1	0	0	0	1	0	0	0	2	-3	-3	-3	-3	-3	-3	-3	-3	-3	-3	-3	-3	-3	-3
14620	42577	1532	4	1	23	1	1	1	1	6	2	3	6	5	2	5	1	2	1	3	1	1	1	2	22	1	0	0	0	0	0	0	0	1	1	1	3	1	1	1	0	0	0	0	1	0	0	1	1
14653	42577	1119	2	1	21	1	1	1	1	1	2	5	4	1	2	4	1	2	1	2	1	1	1	2	19	1	0	0	0	0	0	0	0	1	2	-3	-3	-3	-3	-3	-3	-3	-3	-3	-3	-3	-3	-3	-3
14710	42577	612	3	1	19	1	1	1	1	1	2	1	13	13	1	1	1	2	3	1	1	1	2	-3	18	1	0	0	0	0	1	0	0	0	1	1	4	1	2	-3	-3	-3	-3	-3	-3	-3	-3	-3	-3
14753	42577	1424	2	1	17	1	1	1	1	1	2	5	4	8	2	4	1	2	1	2	1	1	2	-3	43	1	0	0	0	0	1	0	0	0	1	1	4	1	1	1	0	0	0	0	1	0	0	1	3
14763	42577	1228	2	1	21	1	1	1	1	1	2	3	13	13	5	1	1	2	2	1	1	1	1	2	20	1	0	0	0	0	1	0	0	0	1	3	2	2	1	1	0	0	0	0	1	0	0	1	5
14809	42577	721	8	1	23	1	1	1	1	1	2	3	13	13	1	7	1	2	2	3	1	2	2	-3	23	1	0	0	0	1	1	0	0	0	1	1	4	1	2	-3	-3	-3	-3	-3	-3	-3	-3	-3	-3
15074	42577	620	3	1	22	1	1	1	1	1	2	5	1	2	5	4	1	2	1	3	1	1	1	2	16	1	0	0	0	0	1	0	0	0	1	1	2	2	1	1	0	0	0	1	1	0	0	1	5
15147	42577	1100	4	1	41	1	1	1	1	1	2	3	13	13	2	4	2	1	1	2	1	4	2	-3	38	1	0	0	0	0	0	1	0	0	2	-3	-3	-3	-3	-3	-3	-3	-3	-3	-3	-3	-3	-3	-3
15168	42577	688	4	1	25	1	1	1	1	1	2	1	13	8	1	5	1	2	1	4	1	2	1	2	20	1	0	0	0	0	1	1	0	0	2	-3	-3	-3	-3	-3	-3	-3	-3	-3	-3	-3	-3	-3	-3
15274	42577	779	3	1	20	1	1	1	1	1	2	5	1	3	3	4	1	2	1	3	1	1	1	2	19	1	0	0	0	0	1	0	0	0	2	-3	-3	-3	-3	-3	-3	-3	-3	-3	-3	-3	-3	-3	-3
15297	42577	964	3	1	23	1	1	1	1	1	3	3	1	1	2	5	1	2	3	5	1	1	1	1	16	1	0	0	0	0	1	0	0	0	1	1	4	1	2	-3	-3	-3	-3	-3	-3	-3	-3	-3	-3
15422	42577	485	3	1	19	1	1	1	1	1	2	1	13	13	1	1	1	2	3	2	1	1	1	2	19	1	0	0	0	0	0	1	0	0	2	-3	-3	-3	-3	-3	-3	-3	-3	-3	-3	-3	-3	-3	-3
15467	42577	684	3	1	32	1	1	1	1	1	2	1	9	6	2	7	1	2	3	5	1	1	1	1	24	1	0	0	0	0	1	0	0	0	2	-3	-3	-3	-3	-3	-3	-3	-3	-3	-3	-3	-3	-3	-3
15485	42577	1431	3	1	32	1	1	1	1	1	2	1	13	13	1	5	1	2	2	3	1	2	2	-3	31	1	0	1	0	0	1	0	0	0	2	-3	-3	-3	-3	-3	-3	-3	-3	-3	-3	-3	-3	-3	-3
15581	42577	670	3	1	43	1	1	1	1	1	2	4	6	5	3	4	2	1	2	4	1	2	2	-3	31	1	1	1	0	1	1	0	0	0	2	-3	-3	-3	-3	-3	-3	-3	-3	-3	-3	-3	-3	-3	-3
15608	42577	1221	3	1	54	1	1	1	1	1	2	1	13	13	1	10	3	2	2	5	1	1	2	-3	27	1	0	0	0	0	1	0	0	0	1	2	4	1	2	-3	-3	-3	-3	-3	-3	-3	-3	-3	-3
15679	42577	801	8	1	18	1	1	1	1	1	2	1	13	13	7	1	1	2	1	1	1	2	2	-3	17	1	0	0	0	0	1	0	0	0	1	1	4	1	2	-3	-3	-3	-3	-3	-3	-3	-3	-3	-3
15702	42577	1133	8	1	18	1	1	1	1	1	2	3	13	13	1	1	1	2	1	1	1	2	1	2	18	1	0	0	0	0	1	0	0	0	1	1	1	2	2	-3	-3	-3	-3	-3	-3	-3	-3	-3	-3
15757	42577	466	2	1	23	1	1	1	1	2	2	1	1	5	3	6	1	2	3	4	1	2	1	1	23	1	0	0	1	0	1	0	0	0	1	15	4	1	2	-3	-3	-3	-3	-3	-3	-3	-3	-3	-3
15761	42577	740	1	1	20	1	1	1	1	1	2	3	10	1	5	1	1	2	3	2	1	1	1	2	18	1	0	0	0	0	1	0	0	0	2	-3	-3	-3	-3	-3	-3	-3	-3	-3	-3	-3	-3	-3	-3
15773	42577	622	2	1	20	1	1	1	1	1	2	5	1	4	5	6	1	2	1	3	1	1	1	2	18	1	0	0	0	0	1	0	0	0	1	2	4	1	1	1	0	0	0	0	1	0	0	1	3
15774	42577	1033	2	1	28	1	1	1	1	1	2	5	3	2	5	4	1	2	1	3	1	1	1	2	16	1	0	0	0	0	0	0	0	1	2	-3	-3	-3	-3	-3	-3	-3	-3	-3	-3	-3	-3	-3	-3
15776	42577	882	4	1	34	1	1	1	1	1	3	5	8	3	5	4	1	2	1	2	1	1	2	-3	23	1	0	0	0	0	1	0	0	0	1	1	4	1	2	-3	-3	-3	-3	-3	-3	-3	-3	-3	-3
15778	42577	821	2	1	19	1	1	1	1	1	2	3	13	13	5	1	1	2	2	1	1	1	2	-3	27	1	0	0	0	0	1	0	0	0	1	1	3	2	1	1	0	0	0	0	1	0	0	1	3
15799	42577	516	3	1	28	1	1	1	1	1	2	4	1	3	5	4	1	2	2	3	1	1	1	1	26	1	0	0	0	0	1	0	0	0	2	-3	-3	-3	-3	-3	-3	-3	-3	-3	-3	-3	-3	-3	-3
15806	42577	1193	2	1	43	1	1	1	1	1	2	4	10	7	2	10	1	2	2	3	1	1	1	2	19	2	0	0	0	0	1	0	0	0	1	3	4	1	1	1	0	0	0	0	1	0	0	1	5
15814	42577	1117	2	1	28	1	1	1	1	1	2	2	3	0	5	5	1	2	3	4	1	1	2	-3	19	1	0	0	0	0	0	0	0	1	1	1	3	1	1	1	0	0	0	1	0	0	0	1	4
15820	42577	683	1	1	33	1	1	1	1	1	2	2	0	6	2	9	3	1	1	5	1	1	1	2	22	1	0	0	0	0	1	0	0	0	2	-3	-3	-3	-3	-3	-3	-3	-3	-3	-3	-3	-3	-3	-3
15827	42577	772	2	1	25	1	1	1	1	1	3	5	3	1	5	6	1	2	2	3	1	1	1	2	16	1	0	0	0	0	1	0	0	0	2	-3	-3	-3	-3	-3	-3	-3	-3	-3	-3	-3	-3	-3	-3
15831	42577	883	2	1	29	1	1	1	1	1	2	5	7	6	2	6	1	2	2	5	1	1	2	-3	22	1	0	0	0	0	1	1	0	0	1	1	4	1	2	-3	-3	-3	-3	-3	-3	-3	-3	-3	-3
15836	42577	793	1	1	22	1	1	1	1	1	2	1	4	2	3	5	1	2	3	3	1	1	1	2	16	1	0	0	0	0	1	0	0	0	2	-3	-3	-3	-3	-3	-3	-3	-3	-3	-3	-3	-3	-3	-3
15840	42577	988	1	1	29	1	1	1	1	1	2	1	4	4	5	7	1	2	4	5	1	1	1	2	25	1	0	0	0	0	1	0	0	0	2	-3	-3	-3	-3	-3	-3	-3	-3	-3	-3	-3	-3	-3	-3
15843	42577	615	2	1	17	1	1	1	1	1	2	1	1	0	4	1	1	2	1	1	1	1	2	-3	17	1	0	0	0	0	1	0	0	0	2	-3	-3	-3	-3	-3	-3	-3	-3	-3	-3	-3	-3	-3	-3
15845	42577	844	1	1	23	1	1	1	1	1	2	3	3	10	5	5	1	2	3	4	1	1	2	-3	21	1	0	0	0	0	1	0	0	0	1	1	4	1	2	-3	-3	-3	-3	-3	-3	-3	-3	-3	-3
15847	42577	804	4	1	28	1	1	1	1	1	2	1	8	2	3	5	1	2	3	3	1	1	1	1	19	1	0	0	0	0	0	0	1	0	1	1	2	1	1	1	0	0	0	0	0	0	1	1	3
15850	42577	1454	2	1	26	1	1	1	1	1	2	1	3	3	2	5	1	2	2	4	1	1	1	1	20	1	0	0	0	0	0	0	1	0	1	1	1	2	1	1	0	0	0	0	0	0	1	1	5
15853	42577	950	1	1	23	1	1	1	1	1	2	1	13	0	1	7	1	2	3	5	1	1	1	2	18	1	0	0	0	0	1	0	0	0	2	-3	-3	-3	-3	-3	-3	-3	-3	-3	-3	-3	-3	-3	-3
15854	42577	770	8	1	24	1	1	1	1	1	2	1	13	13	2	6	1	2	1	2	1	1	1	2	17	1	0	0	0	0	1	0	0	0	1	1	2	2	1	1	0	0	0	0	1	0	0	1	5
15855	42577	756	1	1	22	1	1	1	1	1	2	3	13	13	1	1	1	2	2	1	1	2	2	-3	27	1	0	0	0	0	1	0	0	0	1	1	4	1	2	-3	-3	-3	-3	-3	-3	-3	-3	-3	-3
15867	42577	1285	1	1	36	1	1	1	1	1	2	5	10	9	2	4	2	1	1	3	1	2	2	-3	28	1	0	0	0	1	1	0	0	0	2	-3	-3	-3	-3	-3	-3	-3	-3	-3	-3	-3	-3	-3	-3
15873	42577	604	1	1	18	1	1	1	1	1	2	1	8	0	7	1	1	2	1	1	1	1	2	-3	18	1	0	0	0	0	1	0	0	0	1	1	4	1	2	-3	-3	-3	-3	-3	-3	-3	-3	-3	-3
15880	42577	1478	1	1	24	1	1	1	1	1	2	5	1	1	3	5	1	2	3	3	1	1	1	1	26	1	0	0	1	0	1	0	0	0	2	-3	-3	-3	-3	-3	-3	-3	-3	-3	-3	-3	-3	-3	-3
15881	42577	993	2	1	22	1	1	1	1	1	2	5	1	1	5	4	1	2	2	2	1	2	1	2	21	1	0	1	0	0	1	0	0	0	1	1	3	2	2	-3	-3	-3	-3	-3	-3	-3	-3	-3	-3
15889	42577	1146	1	1	31	1	1	1	1	1	2	3	8	3	2	5	2	2	1	3	1	1	1	2	25	1	0	0	0	0	1	0	0	0	1	2	4	1	1	1	0	0	0	1	0	0	0	1	1
15892	42577	750	1	1	23	1	1	1	1	1	3	4	8	7	2	5	1	2	1	3	1	1	1	2	21	1	0	0	0	0	1	0	0	0	1	6	2	2	1	1	0	0	0	0	1	0	0	1	1
15896	42577	651	1	1	21	1	1	1	1	1	2	4	0	3	3	1	1	2	3	1	1	1	1	2	18	1	0	0	0	0	0	0	0	1	2	-3	-3	-3	-3	-3	-3	-3	-3	-3	-3	-3	-3	-3	-3
15901	42577	826	6	1	19	1	1	1	1	1	3	4	13	0	1	1	1	2	3	2	1	1	1	1	15	1	0	0	1	0	1	1	0	0	1	3	3	2	1	1	0	0	0	0	0	1	0	1	1
15908	42577	988	2	1	19	1	1	1	1	2	2	4	0	4	5	4	1	2	1	3	1	1	1	2	17	1	0	0	0	0	1	0	0	0	1	5	4	1	2	-3	-3	-3	-3	-3	-3	-3	-3	-3	-3
15919	42577	1042	1	1	22	1	1	1	1	1	2	2	1	0	2	5	1	2	2	3	1	1	1	2	18	1	0	0	0	0	0	0	0	1	2	-3	-3	-3	-3	-3	-3	-3	-3	-3	-3	-3	-3	-3	-3
15922	42577	1329	5	1	35	1	1	1	1	2	2	2	10	5	1	5	3	1	3	3	1	1	1	1	27	1	0	0	0	0	0	0	1	0	1	1	1	2	1	1	0	0	0	0	1	0	0	1	1
15924	42577	821	1	1	27	1	1	1	1	1	2	1	8	6	3	5	1	2	3	4	1	1	1	1	22	1	0	0	0	0	1	0	0	0	2	-3	-3	-3	-3	-3	-3	-3	-3	-3	-3	-3	-3	-3	-3
15942	42577	1425	2	1	26	1	1	1	1	1	2	5	5	6	2	6	1	2	1	3	1	1	1	2	20	1	0	0	0	0	1	0	0	0	2	-3	-3	-3	-3	-3	-3	-3	-3	-3	-3	-3	-3	-3	-3
15950	42577	1013	5	1	26	1	1	1	1	1	2	3	4	6	1	4	2	2	2	2	1	2	1	2	23	1	0	0	0	0	1	0	0	0	1	2	3	1	1	2	0	0	0	0	1	0	0	1	3
15953	42577	1587	2	1	24	1	1	1	1	1	2	3	2	0	2	5	1	2	1	4	1	1	2	-3	20	1	0	0	0	0	1	0	0	0	2	-3	-3	-3	-3	-3	-3	-3	-3	-3	-3	-3	-3	-3	-3
15957	42577	489	3	1	19	1	1	1	1	1	2	2	1	0	5	1	1	2	3	1	1	1	1	1	15	1	0	0	0	0	0	0	0	1	2	-3	-3	-3	-3	-3	-3	-3	-3	-3	-3	-3	-3	-3	-3
15970	42577.1	1079	5	1	30	1	1	1	1	1	2	1	13	13	1	6	1	2	3	3	1	2	2	-3	27	1	0	0	1	0	1	0	0	0	2	-3	-3	-3	-3	-3	-3	-3	-3	-3	-3	-3	-3	-3	-3
15991	42577.1	563	8	1	18	1	1	1	1	1	2	3	13	13	1	4	1	2	1	3	1	2	1	2	17	1	0	0	0	0	1	0	0	0	1	1	1	2	2	-3	-3	-3	-3	-3	-3	-3	-3	-3	-3
16005	42577.1	1275	1	1	32	1	1	1	1	1	2	5	10	0	1	5	1	2	2	5	1	1	1	2	20	1	0	0	0	0	1	0	0	0	1	2	2	2	1	2	0	0	0	0	1	0	0	1	2
16076	42577.1	698	4	1	21	1	1	1	1	1	2	1	10	0	7	1	1	2	2	2	1	2	2	-3	20	1	0	0	0	0	0	0	0	1	2	-3	-3	-3	-3	-3	-3	-3	-3	-3	-3	-3	-3	-3	-3
16118	42577.1	1331	8	1	31	1	1	1	1	1	2	3	6	1	2	4	2	1	2	2	1	1	1	2	26	1	0	0	0	0	1	0	0	0	1	1	3	1	1	1	0	0	0	0	1	0	0	1	1
16133	42577.1	843	4	1	18	1	1	1	1	1	2	3	13	13	1	7	1	2	1	2	1	1	1	2	17	1	0	0	0	0	0	0	0	1	1	1	4	1	1	1	0	0	0	0	1	0	0	2	-3
16138	42577.1	978	3	1	20	1	1	1	1	1	2	1	13	13	1	1	1	2	3	1	1	2	1	2	18	1	0	0	0	0	1	0	0	0	2	-3	-3	-3	-3	-3	-3	-3	-3	-3	-3	-3	-3	-3	-3
16157	42577.1	453	4	1	23	1	1	1	1	6	2	1	13	13	1	1	1	2	1	1	1	1	2	-3	22	1	0	0	0	0	1	0	0	0	2	-3	-3	-3	-3	-3	-3	-3	-3	-3	-3	-3	-3	-3	-3
16363	42577.1	1241	4	1	20	1	1	1	1	1	2	4	0	2	3	1	1	2	1	1	1	1	2	-3	18	1	0	0	0	0	1	0	0	0	1	8	3	2	1	2	0	0	0	0	1	0	0	1	5
16480	42577.2	21739	2	1	22	1	1	1	1	1	2	5	5	4	2	5	1	2	1	3	1	1	2	-3	24	1	0	0	0	0	0	0	0	1	2	-3	-3	-3	-3	-3	-3	-3	-3	-3	-3	-3	-3	-3	-3
16501	42577.2	1207	8	1	44	1	1	1	1	1	2	1	13	13	1	2	3	1	3	4	1	2	2	-3	35	1	0	0	0	0	1	0	0	0	1	2	3	1	1	2	0	0	0	0	1	0	0	1	5
16502	42577.2	897	3	1	27	1	1	1	1	1	2	1	13	13	1	9	1	2	1	2	1	1	1	2	22	1	0	0	0	0	1	0	0	0	1	1	4	1	2	-3	-3	-3	-3	-3	-3	-3	-3	-3	-3
16512	42577.2	7299	3	1	20	1	1	1	1	2	2	5	9	3	4	1	1	2	1	2	1	1	1	1	16	1	0	0	0	0	1	0	1	0	2	-3	-3	-3	-3	-3	-3	-3	-3	-3	-3	-3	-3	-3	-3
16615	42577.3	1213	3	1	23	1	1	1	1	1	2	3	2	0	5	1	1	2	3	2	1	1	1	1	15	1	0	0	0	1	0	0	0	0	1	4	1	2	2	-3	-3	-3	-3	-3	-3	-3	-3	-3	-3
16697	42577.3	970	8	1	17	1	1	1	1	1	2	3	13	13	1	4	1	2	1	2	1	1	1	2	16	1	0	0	0	0	1	0	0	0	2	-3	-3	-3	-3	-3	-3	-3	-3	-3	-3	-3	-3	-3	-3
16699	42577.3	884	8	1	28	1	1	1	1	1	2	3	13	13	1	2	1	2	3	3	1	1	2	-3	25	1	0	0	0	0	1	0	0	0	2	-3	-3	-3	-3	-3	-3	-3	-3	-3	-3	-3	-3	-3	-3
16898	42577.3	774	8	1	18	1	1	1	1	1	2	3	13	13	1	1	1	2	2	4	1	2	1	2	17	1	0	0	0	0	1	0	0	0	2	-3	-3	-3	-3	-3	-3	-3	-3	-3	-3	-3	-3	-3	-3
16906	42577.3	601	4	1	32	1	1	1	1	1	2	4	3	4	2	5	1	2	3	4	1	1	1	1	18	1	0	0	0	1	1	0	0	0	1	2	1	2	2	-3	-3	-3	-3	-3	-3	-3	-3	-3	-3
16972	42577.3	431	4	1	16	1	1	1	1	6	2	3	13	13	1	1	1	2	1	1	1	1	2	-3	16	1	0	0	0	0	0	0	0	1	2	-3	-3	-3	-3	-3	-3	-3	-3	-3	-3	-3	-3	-3	-3
16990	42577.3	1152	8	1	35	1	1	1	1	1	2	1	8	1	1	7	2	1	3	3	2	1	2	-3	27	1	0	0	0	0	1	0	0	0	1	2	4	1	2	-3	-3	-3	-3	-3	-3	-3	-3	-3	-3
17107	42577.4	811	8	1	19	1	1	1	1	1	2	3	13	13	1	1	1	2	3	1	1	1	1	2	17	1	0	0	0	0	0	0	0	1	2	-3	-3	-3	-3	-3	-3	-3	-3	-3	-3	-3	-3	-3	-3
17165	42577.4	1060	3	1	34	1	1	1	1	1	2	4	1	0	1	5	1	2	2	5	1	1	1	1	20	1	0	0	0	0	1	0	0	0	1	1	1	2	1	1	0	0	0	0	1	0	0	1	1
17202	42577.4	949	4	1	23	1	1	1	1	6	2	1	13	9	2	7	1	2	2	2	1	1	2	-3	30	1	0	0	0	0	1	0	0	0	2	-3	-3	-3	-3	-3	-3	-3	-3	-3	-3	-3	-3	-3	-3
17241	42577.4	1369	6	1	33	1	1	1	1	1	2	1	13	0	1	4	2	1	1	3	1	1	1	2	25	1	0	0	0	0	1	0	0	0	2	-3	-3	-3	-3	-3	-3	-3	-3	-3	-3	-3	-3	-3	-3
17244	42577.4	467	4	1	18	1	1	1	1	1	2	5	0	5	2	4	1	2	2	2	1	1	2	-3	17	1	0	0	0	0	1	0	0	0	2	-3	-3	-3	-3	-3	-3	-3	-3	-3	-3	-3	-3	-3	-3
17251	42577.4	1430	6	1	17	1	1	1	1	1	2	2	13	13	5	1	1	2	1	1	1	2	1	1	17	1	0	0	0	0	1	1	0	0	1	1	2	1	1	1	0	0	0	0	0	1	0	1	5
17275	42577.4	1944	8	1	28	1	1	1	1	1	2	1	13	13	1	5	2	1	2	2	1	1	2	-3	19	1	0	0	0	0	1	0	0	0	2	-3	-3	-3	-3	-3	-3	-3	-3	-3	-3	-3	-3	-3	-3
17280	42577.4	643	8	1	22	1	1	1	1	1	2	4	2	1	2	4	1	2	1	2	1	1	1	1	20	1	0	0	0	0	1	0	0	0	2	-3	-3	-3	-3	-3	-3	-3	-3	-3	-3	-3	-3	-3	-3
17297	42577.4	759	7	1	21	1	1	1	1	1	2	1	13	13	4	5	1	2	2	3	1	2	1	1	20	1	0	0	0	1	1	0	0	0	2	-3	-3	-3	-3	-3	-3	-3	-3	-3	-3	-3	-3	-3	-3
17351	42577.4	888	7	1	26	1	1	1	1	1	2	3	7	12	4	4	1	2	2	3	1	1	1	1	23	1	0	0	0	0	1	0	0	0	1	2	2	2	2	-3	-3	-3	-3	-3	-3	-3	-3	-3	-3
17375	42577.4	1073	7	1	35	1	1	1	1	1	2	1	13	13	1	5	2	1	2	3	1	2	2	-3	22	1	0	0	0	0	1	0	0	0	2	-3	-3	-3	-3	-3	-3	-3	-3	-3	-3	-3	-3	-3	-3
17425	42577.4	1772	8	1	27	1	1	1	1	1	2	3	13	13	1	4	2	1	1	3	1	2	1	2	19	1	0	0	0	0	0	0	1	0	2	-3	-3	-3	-3	-3	-3	-3	-3	-3	-3	-3	-3	-3	-3
17470	42577.4	863	6	1	27	1	1	1	1	1	2	5	4	0	2	5	1	2	2	3	1	1	2	-3	26	1	0	0	0	0	0	0	0	1	2	-3	-3	-3	-3	-3	-3	-3	-3	-3	-3	-3	-3	-3	-3
17472	42577.4	703	1	1	23	1	1	1	1	5	1	4	5	1	3	7	1	2	3	5	1	2	1	1	18	1	0	0	0	0	1	1	0	0	2	-3	-3	-3	-3	-3	-3	-3	-3	-3	-3	-3	-3	-3	-3
17487	42577.4	500	3	1	34	1	1	1	1	1	2	5	2	0	2	5	1	2	3	5	1	2	1	2	30	1	0	0	0	0	1	0	0	0	2	-3	-3	-3	-3	-3	-3	-3	-3	-3	-3	-3	-3	-3	-3
17495	42577.4	776	2	1	28	1	1	1	1	1	2	4	5	13	2	5	1	2	4	4	1	2	2	-3	26	1	0	0	0	0	0	0	0	1	2	-3	-3	-3	-3	-3	-3	-3	-3	-3	-3	-3	-3	-3	-3
17496	42577.4	960	2	1	31	1	1	1	1	1	2	1	10	1	1	5	1	2	3	5	1	1	1	2	24	1	0	0	0	0	1	0	0	0	1	1	4	1	2	-3	-3	-3	-3	-3	-3	-3	-3	-3	-3
17497	42577.4	701	8	1	16	1	1	1	1	1	2	1	13	13	1	1	1	2	1	1	1	1	1	2	15	1	0	0	0	0	1	0	0	0	1	4	3	1	2	-3	-3	-3	-3	-3	-3	-3	-3	-3	-3
17500	42577.4	915	8	1	20	1	1	1	1	1	2	3	13	13	1	1	1	2	2	1	1	1	1	2	18	1	0	0	0	0	1	0	0	0	1	1	4	1	1	1	0	0	0	0	1	0	0	1	1
17501	42577.4	755	7	1	43	1	1	1	1	1	2	3	13	13	1	3	2	1	1	2	1	2	2	-3	35	1	0	0	0	1	0	0	0	0	2	-3	-3	-3	-3	-3	-3	-3	-3	-3	-3	-3	-3	-3	-3
17502	42577.4	649	7	1	25	1	1	1	1	1	2	3	13	13	3	6	1	2	2	3	1	2	1	2	16	1	0	0	0	0	1	0	0	0	1	1	3	1	1	1	0	0	0	0	1	0	0	1	1
17504	42577.4	558	1	1	29	1	1	1	1	1	2	2	2	8	3	6	1	2	3	3	1	2	1	2	27	1	0	0	0	0	1	0	0	0	2	-3	-3	-3	-3	-3	-3	-3	-3	-3	-3	-3	-3	-3	-3
17506	42577.4	789	8	1	30	1	1	1	1	6	2	1	13	13	1	4	1	2	2	2	1	1	1	1	20	1	0	0	1	1	1	1	0	0	1	1	1	2	1	2	0	0	0	1	0	1	0	1	2
17512	42577.4	428	6	1	24	1	1	1	1	1	2	1	1	0	1	5	1	2	3	4	1	1	1	2	22	1	0	0	0	0	1	0	0	0	2	-3	-3	-3	-3	-3	-3	-3	-3	-3	-3	-3	-3	-3	-3
17513	42577.4	737	2	1	19	1	1	1	1	1	2	5	1	5	2	6	1	2	1	2	1	1	2	-3	17	1	0	0	0	0	1	0	0	0	2	-3	-3	-3	-3	-3	-3	-3	-3	-3	-3	-3	-3	-3	-3
17514	42577.4	856	5	1	28	1	1	1	1	1	2	1	13	13	7	9	2	2	4	3	1	2	2	-3	18	1	0	0	0	0	0	0	0	1	2	-3	-3	-3	-3	-3	-3	-3	-3	-3	-3	-3	-3	-3	-3
17518	42577.4	1317	6	1	26	1	1	1	1	1	2	3	3	5	3	6	1	2	2	3	1	1	1	2	22	1	0	0	0	0	0	1	0	0	1	5	4	1	1	1	0	0	0	0	0	1	0	1	5
17524	42577.4	1817	2	1	23	1	1	1	1	1	2	1	5	0	3	1	1	2	3	3	1	1	1	2	18	1	0	0	0	0	1	1	0	0	2	-3	-3	-3	-3	-3	-3	-3	-3	-3	-3	-3	-3	-3	-3
17536	42577.4	608	4	1	23	1	1	1	1	1	2	3	13	13	1	4	1	2	2	2	1	2	2	-3	20	1	0	0	0	0	1	0	0	0	2	-3	-3	-3	-3	-3	-3	-3	-3	-3	-3	-3	-3	-3	-3
17542	42577.4	972	7	1	24	1	1	1	1	1	2	3	13	3	1	6	1	2	1	5	1	2	2	-3	18	1	0	0	0	0	0	0	0	1	2	-3	-3	-3	-3	-3	-3	-3	-3	-3	-3	-3	-3	-3	-3
17558	42577.4	649	2	1	25	1	1	1	1	1	2	5	1	6	2	5	1	2	3	4	2	1	2	-3	22	1	0	0	0	0	1	0	0	0	1	2	4	1	2	-3	-3	-3	-3	-3	-3	-3	-3	-3	-3
17560	42577.4	833	2	1	30	1	1	1	1	1	2	4	5	3	2	4	1	2	1	3	1	1	1	1	26	1	0	0	0	0	1	0	0	0	2	-3	-3	-3	-3	-3	-3	-3	-3	-3	-3	-3	-3	-3	-3
17567	42577.5	1153	1	1	28	1	1	1	1	1	2	2	6	11	2	5	1	2	3	4	1	1	1	2	22	1	0	0	0	0	1	0	0	0	1	2	4	1	1	2	0	0	0	0	1	0	0	1	4
17573	42577.5	979	2	1	25	1	1	1	1	1	2	5	3	5	5	4	1	2	1	3	3	4	2	-3	21	1	0	0	0	0	1	0	0	0	2	-3	-3	-3	-3	-3	-3	-3	-3	-3	-3	-3	-3	-3	-3
17580	42577.5	774	2	1	31	1	1	1	1	1	2	1	7	1	7	4	2	2	2	2	1	2	2	-3	21	1	0	0	0	0	0	0	0	1	2	-3	-3	-3	-3	-3	-3	-3	-3	-3	-3	-3	-3	-3	-3
17586	42577.5	678	2	1	19	1	1	1	1	7	2	4	6	13	2	1	1	2	1	2	4	2	2	-3	16	1	0	0	0	0	1	0	0	0	1	1	4	1	2	-3	-3	-3	-3	-3	-3	-3	-3	-3	-3
17607	42577.5	921	7	1	23	1	1	1	1	1	2	3	3	0	5	1	1	2	3	1	1	1	1	1	17	1	0	0	0	0	0	0	0	1	1	1	2	2	1	1	0	0	0	0	0	1	0	1	3
17618	42577.5	615	3	1	33	1	1	1	1	1	2	5	13	2	1	4	2	1	1	2	1	1	2	-3	27	1	0	0	0	0	1	0	0	0	2	-3	-3	-3	-3	-3	-3	-3	-3	-3	-3	-3	-3	-3	-3
17626	42577.5	551	8	1	20	1	1	1	1	1	2	3	13	11	7	9	1	2	1	2	1	1	1	2	19	1	0	0	0	0	0	0	1	0	2	-3	-3	-3	-3	-3	-3	-3	-3	-3	-3	-3	-3	-3	-3
17718	42577.5	678	3	1	33	1	1	1	1	1	2	5	9	10	2	6	1	2	2	4	1	1	1	1	23	1	1	0	0	0	1	0	0	0	2	-3	-3	-3	-3	-3	-3	-3	-3	-3	-3	-3	-3	-3	-3
17739	42577.5	338	8	1	18	1	1	1	1	1	2	1	13	13	3	4	1	2	1	3	1	4	1	1	20	1	1	0	0	0	0	0	0	0	2	-3	-3	-3	-3	-3	-3	-3	-3	-3	-3	-3	-3	-3	-3
17769	42577.5	820	3	1	30	1	1	1	1	1	2	1	13	13	1	6	1	2	3	5	1	2	2	-3	25	1	0	0	0	0	0	0	0	1	2	-3	-3	-3	-3	-3	-3	-3	-3	-3	-3	-3	-3	-3	-3
17774	42577.5	231	8	1	19	1	1	1	1	5	1	1	3	5	1	3	1	2	1	2	1	4	1	1	23	1	0	0	1	0	0	0	0	0	1	2	1	1	2	-3	-3	-3	-3	-3	-3	-3	-3	-3	-3
17786	42577.5	1680	4	1	26	1	1	1	1	1	2	3	13	13	2	4	1	2	1	3	1	1	1	1	21	2	0	0	0	0	1	0	0	0	1	1	3	1	1	1	0	0	0	0	1	0	0	2	-3
17809	42577.5	389	5	1	23	1	1	1	1	6	2	2	3	2	2	6	1	2	2	2	1	4	2	-3	20	1	0	0	0	1	1	1	0	0	2	-3	-3	-3	-3	-3	-3	-3	-3	-3	-3	-3	-3	-3	-3
17814	42577.5	971	8	1	26	1	1	1	1	6	2	1	13	13	3	9	1	2	2	5	1	4	1	1	24	1	0	0	0	0	0	0	0	1	1	1	2	1	2	-3	-3	-3	-3	-3	-3	-3	-3	-3	-3
17831	42577.5	842	2	1	29	1	1	1	1	5	2	4	5	3	2	5	1	2	3	5	1	4	2	-3	23	1	0	0	0	0	1	0	0	0	1	1	2	2	1	1	0	0	0	0	1	0	0	1	1
17860	42577.5	251	8	1	28	1	1	1	1	4	3	1	8	12	3	4	1	2	1	3	1	4	1	1	24	1	1	0	0	0	0	0	0	0	1	1	2	1	2	-3	-3	-3	-3	-3	-3	-3	-3	-3	-3
17906	42577.5	725	4	1	26	1	1	1	1	1	2	5	5	3	2	5	1	2	2	3	1	1	1	1	16	1	0	0	0	0	1	0	0	0	1	5	3	1	1	1	0	0	0	1	1	0	0	1	1
17928	42577.5	1440	2	1	32	1	1	1	1	1	2	5	5	2	1	5	2	1	2	5	1	4	2	-3	22	1	0	0	0	0	1	0	0	0	2	-3	-3	-3	-3	-3	-3	-3	-3	-3	-3	-3	-3	-3	-3
17936	42577.5	1389	5	1	32	1	1	1	1	1	2	2	11	7	3	5	1	2	2	3	1	1	1	2	20	1	0	0	0	0	0	0	0	1	1	1	2	2	1	1	0	0	0	0	1	0	0	1	3
17943	42577.5	652	8	1	17	1	1	1	1	1	2	3	13	13	1	1	1	2	1	1	1	2	1	2	15	1	0	0	0	0	0	0	0	1	1	1	4	1	2	-3	-3	-3	-3	-3	-3	-3	-3	-3	-3
17952	42577.5	1973	2	1	40	1	1	1	1	1	2	4	10	12	2	5	2	1	2	5	1	2	2	-3	28	1	0	0	0	0	1	0	0	0	1	2	4	1	2	-3	-3	-3	-3	-3	-3	-3	-3	-3	-3
17995	42577.5	917	7	1	30	1	1	1	1	1	2	3	2	1	1	4	2	1	1	3	1	2	1	2	25	1	0	0	0	0	0	0	0	1	2	-3	-3	-3	-3	-3	-3	-3	-3	-3	-3	-3	-3	-3	-3
17996	42577.5	798	6	1	19	1	1	1	1	1	2	3	1	0	5	1	1	2	3	1	1	1	1	2	18	1	0	0	0	0	0	0	0	1	2	-3	-3	-3	-3	-3	-3	-3	-3	-3	-3	-3	-3	-3	-3
18004	42577.5	546	5	1	20	1	1	1	1	1	2	3	3	4	5	1	1	2	1	1	1	2	2	-3	18	1	0	0	0	0	1	0	0	0	2	-3	-3	-3	-3	-3	-3	-3	-3	-3	-3	-3	-3	-3	-3
18008	42577.5	1117	7	1	35	1	1	1	1	6	2	1	13	13	1	4	1	2	1	2	1	2	2	-3	26	1	0	0	0	0	0	0	0	1	1	1	2	2	1	1	0	0	0	1	0	0	0	1	1
18009	42577.5	515	6	1	27	1	1	1	1	1	2	3	13	13	5	7	1	2	2	3	1	1	1	2	21	1	0	0	0	1	1	0	0	0	2	-3	-3	-3	-3	-3	-3	-3	-3	-3	-3	-3	-3	-3	-3
18018	42577.5	439	4	1	20	1	1	1	1	1	2	3	9	3	1	1	1	2	1	2	1	1	1	2	19	1	0	0	0	0	0	0	0	1	2	-3	-3	-3	-3	-3	-3	-3	-3	-3	-3	-3	-3	-3	-3
18028	42577.5	1006	8	1	24	1	1	1	1	1	2	3	13	13	7	10	1	2	2	3	1	2	2	-3	20	1	0	0	0	0	1	0	0	0	1	1	4	1	2	-3	-3	-3	-3	-3	-3	-3	-3	-3	-3
18046	42577.5	768	5	1	30	1	1	1	1	6	2	5	4	3	2	5	1	2	3	4	1	2	1	1	25	1	0	0	0	0	1	0	0	0	1	2	4	1	1	1	0	0	0	0	1	0	0	1	3
18081	42577.5	915	6	1	40	1	1	1	1	1	2	1	13	13	1	7	2	1	3	3	1	2	2	-3	22	1	0	0	0	0	1	0	0	0	1	2	2	1	1	1	0	0	0	0	1	0	0	1	1
18083	42577.5	870	7	1	19	1	1	1	1	1	2	1	13	0	1	1	1	2	1	1	1	2	1	2	18	1	0	0	0	0	0	0	0	1	2	-3	-3	-3	-3	-3	-3	-3	-3	-3	-3	-3	-3	-3	-3
18122	42577.5	826	7	1	20	1	1	1	1	1	2	3	13	13	1	1	1	2	3	2	1	1	1	2	16	1	0	0	0	0	1	0	0	0	2	-3	-3	-3	-3	-3	-3	-3	-3	-3	-3	-3	-3	-3	-3
18133	42577.5	1480	4	1	42	1	1	1	1	1	2	4	13	13	2	4	1	2	1	3	2	1	2	-3	25	1	0	0	0	0	1	0	0	0	1	2	4	1	1	1	0	0	0	0	1	0	0	1	1
18143	42577.5	765	7	1	19	1	1	1	1	1	2	3	13	13	5	1	1	2	3	1	1	1	1	2	18	1	0	0	0	0	0	0	0	1	2	-3	-3	-3	-3	-3	-3	-3	-3	-3	-3	-3	-3	-3	-3
18162	42577.5	575	8	1	20	1	1	1	1	1	2	3	13	13	1	1	1	2	3	2	1	1	1	1	18	1	0	0	0	0	1	0	0	0	1	2	4	1	1	1	0	0	0	0	1	0	0	1	4
18177	42577.5	1351	3	1	27	1	1	1	1	1	2	3	8	1	2	5	1	2	1	3	1	1	2	-3	17	1	0	0	0	1	1	0	0	0	2	-3	-3	-3	-3	-3	-3	-3	-3	-3	-3	-3	-3	-3	-3
18217	42577.6	1025	8	1	27	1	1	1	1	1	2	3	3	0	1	2	1	2	3	3	1	1	1	2	16	1	0	0	0	0	0	0	0	1	2	-3	-3	-3	-3	-3	-3	-3	-3	-3	-3	-3	-3	-3	-3
18285	42577.6	645	4	1	21	1	1	1	1	1	2	3	13	13	1	1	1	2	3	1	4	1	2	-3	18	1	0	0	0	0	0	0	0	1	2	-3	-3	-3	-3	-3	-3	-3	-3	-3	-3	-3	-3	-3	-3
18357	42577.6	935	3	1	26	1	1	1	1	1	2	1	8	6	2	6	1	2	2	3	1	1	1	2	20	1	0	0	0	0	1	0	0	0	1	1	1	2	1	2	0	0	0	1	0	0	0	1	1
18436	42577.6	782	8	1	18	1	1	1	1	3	1	4	13	13	1	1	1	2	2	1	3	2	1	1	18	1	0	0	0	0	1	0	0	0	2	-3	-3	-3	-3	-3	-3	-3	-3	-3	-3	-3	-3	-3	-3
18460	42577.6	997	3	1	30	1	1	1	1	5	2	5	2	0	2	4	1	2	2	3	1	1	1	2	19	1	0	0	0	0	1	0	0	0	1	1	2	1	1	1	0	0	0	1	0	0	0	1	3
18465	42577.6	866	8	1	26	1	1	1	1	6	2	1	3	3	1	4	1	2	2	3	1	1	1	1	22	1	0	0	0	0	0	0	0	1	1	1	4	1	1	1	0	0	0	0	1	0	0	1	1
18502	42577.6	1706	8	1	52	1	1	1	1	1	2	1	13	13	1	2	2	1	2	3	1	2	2	-3	38	1	0	0	0	0	0	0	1	0	1	2	1	2	1	2	0	0	0	1	0	0	0	1	1
18527	42577.6	628	4	1	26	1	1	1	1	1	2	4	3	2	2	5	1	2	3	4	1	1	1	1	20	1	0	0	0	0	0	0	0	1	1	1	1	2	1	1	0	0	0	0	0	0	1	1	5
18547	42577.6	806	8	1	20	1	1	1	1	1	2	3	13	13	2	6	1	2	1	2	3	1	1	2	17	1	0	0	0	0	1	1	0	0	1	5	4	1	2	-3	-3	-3	-3	-3	-3	-3	-3	-3	-3
18677	42577.7	669	3	1	19	1	1	1	1	6	2	1	12	13	1	1	1	2	1	1	1	1	1	2	18	1	0	0	0	0	1	0	0	0	1	1	1	2	1	1	0	0	0	0	1	0	0	1	4
18679	42577.7	700	8	1	23	1	1	1	1	6	2	3	3	1	5	1	1	2	3	1	1	2	1	2	21	1	0	0	0	0	1	0	0	0	2	-3	-3	-3	-3	-3	-3	-3	-3	-3	-3	-3	-3	-3	-3
18693	42577.7	20090	2	1	18	1	1	1	1	1	2	3	1	0	5	6	1	2	1	3	1	1	2	-3	16	2	0	0	0	0	1	0	0	0	2	-3	-3	-3	-3	-3	-3	-3	-3	-3	-3	-3	-3	-3	-3
18762	42577.7	2268	4	1	37	1	1	1	1	5	2	3	13	8	2	4	1	2	1	2	1	1	2	-3	26	1	0	0	0	0	1	0	0	0	1	1	4	1	1	1	0	0	0	0	1	0	0	1	1
18778	42577.7	418	8	1	26	1	1	1	1	5	1	1	4	6	5	7	1	2	3	3	1	2	1	1	15	1	1	0	0	0	0	0	0	0	1	2	2	1	2	-3	-3	-3	-3	-3	-3	-3	-3	-3	-3
18790	42577.7	317	8	1	16	1	1	1	1	1	2	1	13	13	1	1	1	2	1	1	1	1	1	2	15	1	0	0	0	0	1	0	0	0	1	1	1	2	1	1	0	0	0	0	1	0	0	1	3
18835	42577.7	1158	4	1	36	1	1	1	1	1	2	3	13	6	2	4	1	2	2	3	1	2	1	1	16	1	0	0	0	0	1	0	0	0	1	1	4	1	1	1	0	0	0	0	1	0	0	1	3
18845	42577.7	539	8	1	20	1	1	1	1	1	2	3	13	1	5	1	1	2	3	1	1	1	2	-3	18	1	0	0	0	0	1	0	0	0	1	2	2	2	1	2	0	0	0	0	1	0	0	1	5
18857	42577.7	1369	3	1	20	1	1	1	1	1	2	4	1	0	2	5	1	2	2	2	1	4	2	-3	20	1	0	0	0	0	1	0	0	0	2	-3	-3	-3	-3	-3	-3	-3	-3	-3	-3	-3	-3	-3	-3
18861	42577.7	851	3	1	23	1	1	1	1	2	2	2	0	3	2	6	1	2	2	3	4	1	1	2	19	2	0	0	0	0	1	0	0	0	1	4	2	2	2	-3	-3	-3	-3	-3	-3	-3	-3	-3	-3
18901	42577.7	10388	8	1	21	1	1	1	1	1	2	3	13	13	1	10	1	2	2	1	1	3	1	2	19	1	0	0	0	0	0	0	0	1	2	-3	-3	-3	-3	-3	-3	-3	-3	-3	-3	-3	-3	-3	-3
18913	42577.7	415	4	1	29	1	1	1	1	1	2	2	13	12	1	5	1	2	2	4	1	1	1	1	24	1	0	0	0	0	1	0	0	0	2	-3	-3	-3	-3	-3	-3	-3	-3	-3	-3	-3	-3	-3	-3
18984	42577.8	423	4	1	26	1	1	1	1	6	2	3	13	13	3	4	1	2	3	2	1	1	1	2	22	1	0	0	0	0	0	0	0	1	1	1	1	2	1	1	0	0	0	0	1	0	0	1	1
19000	42577.8	623	8	1	27	1	1	1	1	1	2	1	4	0	5	4	1	2	3	3	1	1	1	2	26	1	0	0	0	0	1	0	0	0	2	-3	-3	-3	-3	-3	-3	-3	-3	-3	-3	-3	-3	-3	-3
19019	42577.8	901	3	1	25	1	1	1	1	1	2	3	13	13	1	5	1	2	2	3	1	1	1	1	20	1	0	0	0	0	1	0	0	0	2	-3	-3	-3	-3	-3	-3	-3	-3	-3	-3	-3	-3	-3	-3
19058	42577.8	634	3	1	21	1	1	1	1	6	2	3	1	8	2	5	1	2	2	3	1	2	2	-3	18	1	0	0	0	0	1	0	0	0	1	2	2	1	2	-3	-3	-3	-3	-3	-3	-3	-3	-3	-3
19087	42577.8	550	8	1	16	1	1	1	1	1	3	3	3	1	2	1	1	2	1	3	1	2	2	-3	16	1	0	0	0	0	0	0	0	1	2	-3	-3	-3	-3	-3	-3	-3	-3	-3	-3	-3	-3	-3	-3
19106	42577.8	399	3	1	24	1	1	1	1	6	2	3	3	2	5	5	1	2	3	3	1	1	2	-3	20	1	0	0	0	1	0	0	0	0	2	-3	-3	-3	-3	-3	-3	-3	-3	-3	-3	-3	-3	-3	-3
19129	42577.8	327	4	1	26	1	1	1	1	1	2	1	13	10	1	5	1	2	2	2	1	1	2	-3	30	1	0	0	0	0	1	0	0	0	2	-3	-3	-3	-3	-3	-3	-3	-3	-3	-3	-3	-3	-3	-3
19149	42577.8	1030	3	1	32	1	1	1	1	1	2	1	8	3	1	5	1	2	3	4	1	1	2	-3	20	1	0	0	0	0	0	0	0	1	1	1	4	1	1	1	0	0	0	0	0	1	0	1	5
19155	42577.8	620	3	1	20	1	1	1	1	6	2	3	0	8	5	1	1	2	3	2	1	1	2	-3	18	1	0	0	0	0	0	0	0	1	2	-3	-3	-3	-3	-3	-3	-3	-3	-3	-3	-3	-3	-3	-3
19202	42577.8	614	4	1	30	1	1	1	1	2	2	4	2	5	4	7	1	2	4	5	1	1	2	-3	19	1	0	0	0	0	1	0	0	0	1	1	4	1	2	-3	-3	-3	-3	-3	-3	-3	-3	-3	-3
19253	42577.8	1006	3	1	23	1	1	1	1	1	2	3	13	13	2	4	1	2	1	3	4	2	1	2	20	1	0	0	0	0	0	0	0	1	2	-3	-3	-3	-3	-3	-3	-3	-3	-3	-3	-3	-3	-3	-3
19303	42577.9	501	4	1	22	1	1	1	1	6	2	5	3	0	3	6	1	2	1	3	1	1	1	2	20	1	0	0	0	0	1	1	0	0	2	-3	-3	-3	-3	-3	-3	-3	-3	-3	-3	-3	-3	-3	-3
19313	42577.9	429	4	1	32	1	1	1	1	5	2	4	1	2	2	7	1	2	2	3	1	2	2	-3	23	1	0	0	0	0	1	0	0	0	2	-3	-3	-3	-3	-3	-3	-3	-3	-3	-3	-3	-3	-3	-3
19333	42577.9	593	3	1	17	1	1	1	1	2	3	3	4	11	7	4	1	1	2	2	1	2	2	-3	15	1	0	0	0	0	0	1	0	0	2	-3	-3	-3	-3	-3	-3	-3	-3	-3	-3	-3	-3	-3	-3
19357	42577.9	348	3	1	19	1	1	1	1	6	3	4	9	2	1	4	1	2	2	2	1	2	2	-3	16	1	0	0	0	0	0	1	0	0	2	-3	-3	-3	-3	-3	-3	-3	-3	-3	-3	-3	-3	-3	-3
19365	42577.9	436	4	1	29	1	1	1	1	1	2	4	6	2	3	5	1	2	4	5	1	1	1	2	22	1	0	0	0	1	1	0	0	0	1	6	3	1	2	-3	-3	-3	-3	-3	-3	-3	-3	-3	-3
19411	42577.9	666	4	1	21	1	1	1	1	1	2	3	13	13	2	6	1	2	1	3	1	2	1	2	19	1	0	0	0	0	0	0	0	1	2	-3	-3	-3	-3	-3	-3	-3	-3	-3	-3	-3	-3	-3	-3
19460	42577.9	1396	3	1	25	1	1	1	1	6	2	4	7	6	2	5	1	2	3	3	4	2	1	2	19	1	0	0	0	0	1	0	0	0	2	-3	-3	-3	-3	-3	-3	-3	-3	-3	-3	-3	-3	-3	-3
19473	42577.9	726	3	1	25	1	1	1	1	1	2	5	1	0	3	4	1	2	2	2	1	1	1	1	19	1	0	0	0	0	0	0	0	1	2	-3	-3	-3	-3	-3	-3	-3	-3	-3	-3	-3	-3	-3	-3
19474	42577.9	1343	4	1	27	1	1	1	1	6	3	4	9	11	1	4	1	1	2	2	1	1	2	-3	11	1	0	0	0	0	0	1	0	0	2	-3	-3	-3	-3	-3	-3	-3	-3	-3	-3	-3	-3	-3	-3
19484	42577.9	1041	4	1	44	1	1	1	1	5	1	1	13	13	1	5	1	2	2	2	1	1	1	2	30	1	0	0	0	0	0	0	0	1	2	-3	-3	-3	-3	-3	-3	-3	-3	-3	-3	-3	-3	-3	-3
19542	42577.9	1612	4	1	48	1	1	1	1	5	2	5	13	13	1	7	3	1	1	3	1	1	2	-3	28	1	0	0	0	0	1	0	0	0	1	2	4	1	1	1	0	0	0	0	1	0	0	1	2
19819	42577.9	337	3	1	20	1	1	1	1	4	2	1	6	8	1	1	1	2	1	2	1	3	2	-3	16	2	0	0	1	0	0	0	0	0	1	1	1	2	1	1	1	0	0	0	0	0	0	1	2
19916	42577.9	1410	4	1	23	1	1	1	1	6	2	4	2	6	3	9	1	2	2	3	1	1	2	-3	18	1	0	0	0	1	0	0	0	0	2	-3	-3	-3	-3	-3	-3	-3	-3	-3	-3	-3	-3	-3	-3
19919	42577.9	508	4	1	25	1	1	1	1	4	2	1	13	13	1	2	2	1	4	5	1	2	2	-3	15	1	0	0	0	0	1	1	0	0	1	3	2	1	1	2	0	0	0	0	1	1	0	1	1
19932	42577.9	684	3	1	20	1	1	1	1	6	1	3	6	4	5	5	1	1	3	3	1	4	1	1	18	1	1	0	0	0	0	0	0	0	2	-3	-3	-3	-3	-3	-3	-3	-3	-3	-3	-3	-3	-3	-3
19979	42578	519	8	1	19	1	1	1	1	1	1	1	13	13	1	1	1	2	3	1	1	1	1	2	18	1	0	0	0	0	1	0	0	0	2	-3	-3	-3	-3	-3	-3	-3	-3	-3	-3	-3	-3	-3	-3
19981	42578	597	4	1	25	1	1	1	1	4	2	1	12	9	5	5	1	2	3	4	1	2	1	1	21	1	0	1	0	1	1	0	0	0	1	4	3	1	1	1	0	0	0	0	1	0	0	1	2
20011	42578	711	8	1	18	1	1	1	1	1	2	1	13	13	1	1	1	2	1	1	1	2	1	2	17	1	0	0	0	0	0	1	0	0	2	-3	-3	-3	-3	-3	-3	-3	-3	-3	-3	-3	-3	-3	-3
20028	42578	293	8	1	18	1	1	1	1	1	2	1	13	13	1	1	1	2	1	1	1	1	1	2	18	1	0	0	0	0	1	0	0	0	2	-3	-3	-3	-3	-3	-3	-3	-3	-3	-3	-3	-3	-3	-3
20077	42578	663	4	1	20	1	1	1	1	1	2	4	1	0	5	1	1	2	2	1	1	4	1	2	19	1	0	0	0	0	1	0	0	0	2	-3	-3	-3	-3	-3	-3	-3	-3	-3	-3	-3	-3	-3	-3
20095	42578	2637	8	1	19	1	1	1	1	5	2	1	13	13	1	1	1	2	2	4	1	2	1	1	17	1	1	0	0	0	0	0	0	0	2	-3	-3	-3	-3	-3	-3	-3	-3	-3	-3	-3	-3	-3	-3
20118	42578	948	8	1	27	1	1	1	1	6	2	1	13	13	1	4	2	2	2	3	1	1	1	2	21	1	0	0	0	0	1	0	0	0	2	-3	-3	-3	-3	-3	-3	-3	-3	-3	-3	-3	-3	-3	-3
20122	42578	1115	3	1	24	1	1	1	1	4	2	5	6	5	3	5	1	2	1	3	1	1	1	2	20	1	0	0	0	0	0	0	0	1	1	3	4	1	1	1	0	0	0	0	0	1	0	1	4
20277	42578	686	8	1	40	1	1	1	1	6	2	1	13	5	1	4	2	1	3	3	1	2	2	-3	25	1	1	1	0	1	0	0	0	0	1	2	2	1	2	-3	-3	-3	-3	-3	-3	-3	-3	-3	-3
20345	42578.1	504	3	1	24	1	1	1	1	1	2	2	3	2	3	4	1	2	2	2	1	1	2	-3	21	1	0	0	0	0	0	1	0	0	2	-3	-3	-3	-3	-3	-3	-3	-3	-3	-3	-3	-3	-3	-3
20354	42578.1	1016	4	1	16	1	1	1	1	1	2	1	13	13	1	1	1	2	1	1	1	2	2	-3	15	1	0	0	0	0	1	0	0	0	2	-3	-3	-3	-3	-3	-3	-3	-3	-3	-3	-3	-3	-3	-3
20387	42578.1	963	3	1	28	1	1	1	1	1	2	5	1	0	2	5	1	2	2	3	1	1	2	-3	26	1	0	0	0	0	0	0	0	1	2	-3	-3	-3	-3	-3	-3	-3	-3	-3	-3	-3	-3	-3	-3
20410	42578.2	1170	3	1	45	1	1	1	1	1	2	3	13	13	2	4	3	2	1	3	1	1	1	1	35	1	0	0	0	0	1	0	0	0	1	1	1	2	1	1	0	0	0	0	1	0	0	1	1
20441	42578.3	3669	8	1	24	1	1	1	1	1	2	3	13	13	5	1	1	2	3	2	1	2	1	1	24	1	0	0	0	0	1	0	0	0	1	2	4	1	2	-3	-3	-3	-3	-3	-3	-3	-3	-3	-3
20448	42578.3	2218	4	1	25	1	1	1	1	6	2	1	13	13	1	5	1	2	2	2	1	1	2	-3	28	1	0	0	0	0	1	0	0	0	1	1	4	1	1	1	0	0	0	0	1	0	0	1	3
20556	42578.4	999	4	1	17	1	1	1	1	6	2	3	13	13	1	9	1	2	1	2	1	1	2	-3	15	1	0	0	0	0	1	0	0	0	1	3	4	1	1	3	0	0	0	0	1	0	0	1	3
20585	42578.4	380	8	1	27	1	1	1	1	1	2	1	13	13	1	4	1	2	3	3	1	2	1	2	25	1	0	0	0	0	1	0	0	0	2	-3	-3	-3	-3	-3	-3	-3	-3	-3	-3	-3	-3	-3	-3
20609	42578.4	490	4	1	28	1	1	1	1	5	1	1	13	13	1	7	1	2	4	4	1	2	1	1	21	1	1	1	0	1	0	0	0	0	1	3	3	1	1	1	1	0	0	0	0	0	0	1	3
20641	42578.4	713	8	1	16	1	1	1	1	6	2	3	13	13	1	1	1	2	1	1	1	1	1	1	14	1	0	0	1	0	1	0	0	0	1	1	3	1	2	-3	-3	-3	-3	-3	-3	-3	-3	-3	-3
20651	42578.4	1024	4	1	22	1	1	1	1	5	2	1	10	7	1	1	1	2	3	4	1	1	1	2	18	1	1	1	0	0	1	1	0	0	1	3	3	1	1	1	0	0	0	0	1	0	0	1	4
20686	42578.5	351	8	1	16	1	1	1	1	5	2	1	13	2	1	1	1	2	1	1	1	3	1	1	12	1	0	0	0	1	0	0	0	0	2	-3	-3	-3	-3	-3	-3	-3	-3	-3	-3	-3	-3	-3	-3
20718	42578.5	443	4	1	32	1	1	1	1	6	2	1	13	13	1	6	1	2	2	2	1	1	2	-3	30	1	0	0	0	0	1	0	0	0	1	1	4	1	1	1	0	0	0	0	1	0	0	1	3
20760	42578.5	617	8	1	18	1	1	1	1	1	2	1	13	13	1	1	1	2	1	1	1	2	1	2	18	1	0	0	0	0	1	0	0	0	2	-3	-3	-3	-3	-3	-3	-3	-3	-3	-3	-3	-3	-3	-3
20772	42578.5	710	8	1	34	1	1	1	1	6	2	1	13	13	1	6	2	1	2	3	1	3	1	2	27	1	0	0	0	0	1	0	0	0	2	-3	-3	-3	-3	-3	-3	-3	-3	-3	-3	-3	-3	-3	-3
20785	42578.5	824	3	1	29	1	1	1	1	1	2	4	3	3	4	7	1	2	1	3	1	2	1	2	28	1	0	0	0	0	0	0	1	0	1	1	4	1	1	1	0	1	0	0	0	0	0	1	1
20837	42578.5	1004	4	1	40	1	1	1	1	1	2	4	8	6	2	5	1	2	1	3	1	1	2	-3	30	1	0	0	0	0	1	0	0	0	1	1	4	1	1	1	0	0	0	0	1	0	0	1	3
20838	42578.5	1028	8	1	19	1	1	1	1	1	2	1	13	0	1	1	1	2	1	1	1	2	1	2	18	1	0	0	0	0	0	0	0	1	2	-3	-3	-3	-3	-3	-3	-3	-3	-3	-3	-3	-3	-3	-3
20859	42578.5	1076	8	1	28	1	1	1	1	1	2	1	13	13	1	9	3	1	1	1	2	2	2	-3	24	1	0	0	1	0	0	0	0	0	1	2	1	2	2	-3	-3	-3	-3	-3	-3	-3	-3	-3	-3
20868	42578.5	403	4	1	19	1	1	1	1	1	2	1	13	0	1	1	1	2	1	1	1	2	1	2	18	1	0	0	0	0	0	0	0	1	2	-3	-3	-3	-3	-3	-3	-3	-3	-3	-3	-3	-3	-3	-3
20885	42578.6	1251	4	1	27	1	1	1	1	5	2	1	1	0	3	9	1	2	1	2	2	1	2	-3	24	1	0	0	0	0	1	0	0	0	2	-3	-3	-3	-3	-3	-3	-3	-3	-3	-3	-3	-3	-3	-3
20893	42578.6	604	3	1	27	1	1	1	1	6	2	3	10	9	2	5	1	2	1	4	1	1	1	2	18	2	0	0	0	0	0	1	0	0	2	-3	-3	-3	-3	-3	-3	-3	-3	-3	-3	-3	-3	-3	-3
20898	42578.6	323	4	1	25	1	1	1	1	6	2	1	13	13	1	5	1	2	2	3	1	1	2	-3	23	1	0	0	0	0	1	0	0	0	2	-3	-3	-3	-3	-3	-3	-3	-3	-3	-3	-3	-3	-3	-3
20925	42578.6	1828	3	1	19	1	1	1	1	1	2	1	13	1	1	1	1	2	1	1	1	2	1	2	18	1	0	0	0	0	0	0	0	1	2	-3	-3	-3	-3	-3	-3	-3	-3	-3	-3	-3	-3	-3	-3
21028	42578.6	1302	4	1	36	1	1	1	1	6	2	4	2	5	5	7	2	1	3	5	1	4	1	2	16	1	0	1	0	0	1	0	0	0	1	3	4	1	1	1	0	0	0	0	0	1	0	1	1
21039	42578.7	627	4	1	19	1	1	1	1	1	2	1	13	1	1	1	1	2	1	1	1	2	1	2	18	1	0	0	0	0	0	0	0	1	2	-3	-3	-3	-3	-3	-3	-3	-3	-3	-3	-3	-3	-3	-3
21058	42578.7	534	4	1	23	1	1	1	1	6	2	1	13	13	1	6	1	2	2	2	1	1	2	-3	28	1	0	0	0	0	1	0	0	0	1	1	4	1	1	1	0	0	0	0	1	0	0	1	3
21093	42578.7	1011	4	1	16	1	1	1	1	1	3	5	2	1	2	4	1	2	1	4	1	1	2	-3	16	1	0	0	0	0	1	0	0	0	2	-3	-3	-3	-3	-3	-3	-3	-3	-3	-3	-3	-3	-3	-3
21126	42578.7	529	4	1	18	1	1	1	1	4	2	3	0	2	2	1	1	2	1	2	1	4	2	-3	9	2	0	0	0	0	0	0	0	1	2	-3	-3	-3	-3	-3	-3	-3	-3	-3	-3	-3	-3	-3	-3
21167	42578.7	1040	3	1	26	1	1	1	1	1	2	5	6	2	2	4	1	2	1	2	1	1	2	-3	23	1	0	0	0	0	1	0	0	0	2	-3	-3	-3	-3	-3	-3	-3	-3	-3	-3	-3	-3	-3	-3
21436	42578.9	632	7	1	33	1	1	1	1	1	2	3	13	6	2	4	3	2	1	2	1	1	1	1	23	1	0	0	0	1	1	1	0	0	2	-3	-3	-3	-3	-3	-3	-3	-3	-3	-3	-3	-3	-3	-3
21442	42578.9	288	4	1	20	1	1	1	1	1	2	1	2	1	1	1	1	2	1	3	1	1	1	1	18	1	0	0	0	1	1	1	0	0	2	-3	-3	-3	-3	-3	-3	-3	-3	-3	-3	-3	-3	-3	-3
21448	42578.9	1418	2	1	20	1	1	1	1	1	2	5	4	8	5	4	1	2	1	3	1	1	2	-3	18	1	0	0	0	0	1	0	0	0	2	-3	-3	-3	-3	-3	-3	-3	-3	-3	-3	-3	-3	-3	-3
21451	42578.9	791	2	1	33	1	1	1	1	1	2	4	5	1	2	5	1	1	3	4	1	1	2	-3	20	1	0	0	0	0	1	0	0	0	1	1	2	2	1	1	0	0	1	0	1	0	0	2	-3
21461	42579	655	8	1	31	1	1	1	1	5	2	1	13	13	1	2	2	1	3	2	3	2	1	1	17	1	0	1	0	0	0	0	0	0	1	12	4	1	1	5	1	0	0	0	1	0	0	1	1
21470	42579	628	1	1	26	1	1	1	1	1	2	4	2	0	2	5	1	2	3	4	1	1	1	2	20	1	0	0	0	0	1	0	0	0	2	-3	-3	-3	-3	-3	-3	-3	-3	-3	-3	-3	-3	-3	-3
21471	42579	700	2	1	23	1	1	1	1	1	2	4	1	4	5	4	1	2	3	3	1	2	1	2	21	1	0	0	0	0	0	0	1	0	2	-3	-3	-3	-3	-3	-3	-3	-3	-3	-3	-3	-3	-3	-3
21482	42579	738	2	1	26	1	1	1	1	1	2	2	4	0	2	5	1	2	2	4	1	1	2	-3	24	1	0	0	0	0	1	0	0	0	2	-3	-3	-3	-3	-3	-3	-3	-3	-3	-3	-3	-3	-3	-3
21483	42579	524	2	1	18	1	1	1	1	1	2	5	0	5	5	4	1	2	1	3	1	1	1	1	16	1	0	0	0	0	1	0	0	0	1	1	3	1	2	-3	-3	-3	-3	-3	-3	-3	-3	-3	-3
21487	42579	1877	6	1	30	1	1	1	1	1	2	3	5	0	2	6	1	2	3	4	1	2	2	-3	21	1	0	0	0	0	0	1	0	0	1	1	4	1	1	1	0	0	0	0	0	1	0	1	1
21489	42579	736	2	1	27	1	1	1	1	1	2	4	2	0	2	7	1	2	3	4	1	2	1	2	24	1	0	0	0	0	1	0	0	0	2	-3	-3	-3	-3	-3	-3	-3	-3	-3	-3	-3	-3	-3	-3
21494	42579	606	2	1	26	1	1	1	1	1	2	5	1	1	2	7	1	2	2	4	1	4	2	-3	25	1	0	0	0	0	1	0	0	0	2	-3	-3	-3	-3	-3	-3	-3	-3	-3	-3	-3	-3	-3	-3
21499	42579	1424	1	1	38	1	1	1	1	1	2	2	5	3	3	9	2	1	1	3	1	1	2	-3	30	1	0	0	0	0	0	0	1	0	1	1	1	2	1	1	0	0	0	0	1	0	0	1	1
21509	42579	1148	1	1	19	1	1	1	1	5	2	5	2	9	2	4	1	2	1	2	4	1	2	-3	14	2	0	0	0	0	0	0	0	1	2	-3	-3	-3	-3	-3	-3	-3	-3	-3	-3	-3	-3	-3	-3
21511	42579	525	1	1	22	1	1	1	1	1	2	2	0	1	3	5	1	2	3	3	1	1	1	2	15	1	0	0	0	0	0	0	0	1	2	-3	-3	-3	-3	-3	-3	-3	-3	-3	-3	-3	-3	-3	-3
21518	42579	1198	2	1	19	1	1	1	1	1	2	5	1	2	5	5	1	2	1	2	1	1	1	2	16	1	0	0	0	0	1	0	0	0	2	-3	-3	-3	-3	-3	-3	-3	-3	-3	-3	-3	-3	-3	-3
21519	42579	1637	2	1	31	1	1	1	1	1	2	5	0	10	5	4	1	2	1	2	1	2	2	-3	29	1	0	0	0	0	1	0	0	0	2	-3	-3	-3	-3	-3	-3	-3	-3	-3	-3	-3	-3	-3	-3
21522	42579	692	1	1	26	1	1	1	1	1	2	5	2	0	2	5	1	1	1	3	1	1	1	2	22	1	0	0	0	0	0	0	0	1	2	-3	-3	-3	-3	-3	-3	-3	-3	-3	-3	-3	-3	-3	-3
21524	42579.1	565	1	1	18	1	1	1	1	1	2	1	0	2	5	1	1	2	3	2	1	1	1	2	15	1	0	0	0	1	1	0	0	0	2	-3	-3	-3	-3	-3	-3	-3	-3	-3	-3	-3	-3	-3	-3
21530	42579.1	653	1	1	16	1	1	1	1	5	2	5	0	2	2	4	1	2	1	2	1	1	2	-3	40	1	0	0	0	0	1	0	0	0	1	2	4	1	2	-3	-3	-3	-3	-3	-3	-3	-3	-3	-3
21532	42579.1	622	6	1	19	1	1	1	1	1	2	1	13	13	1	1	1	2	1	3	1	4	1	1	15	1	0	0	0	0	1	0	0	0	1	1	4	1	2	-3	-3	-3	-3	-3	-3	-3	-3	-3	-3
21537	42579.1	690	1	1	28	1	1	1	1	1	2	2	7	13	2	1	1	2	4	2	1	1	2	-3	23	1	0	0	0	0	1	0	0	0	2	-3	-3	-3	-3	-3	-3	-3	-3	-3	-3	-3	-3	-3	-3
21540	42579.1	751	2	1	27	1	1	1	1	1	2	3	1	2	3	4	1	2	1	3	1	1	1	2	23	1	0	0	0	0	1	0	0	0	1	1	4	1	1	1	0	0	0	0	1	0	0	1	5
21543	42579.1	1263	6	1	28	1	1	1	1	1	2	3	13	8	2	5	1	2	3	3	1	1	2	-3	23	1	0	0	0	0	1	0	0	0	2	-3	-3	-3	-3	-3	-3	-3	-3	-3	-3	-3	-3	-3	-3
21546	42579.1	532	1	1	20	1	1	1	1	1	2	3	13	13	1	1	1	2	1	3	1	1	1	2	14	1	0	0	0	0	1	0	0	0	1	2	3	1	1	2	0	0	0	0	1	0	0	1	4
21555	42579.2	809	5	1	23	1	1	1	1	1	2	5	3	0	5	4	1	2	3	2	1	1	2	-3	22	1	0	0	0	0	1	0	0	0	1	2	4	1	1	3	0	0	0	0	1	0	0	1	5
21563	42579.3	799	1	1	21	1	1	1	1	1	2	1	13	13	1	7	1	2	1	3	1	2	1	2	20	1	0	0	0	0	0	0	0	1	2	-3	-3	-3	-3	-3	-3	-3	-3	-3	-3	-3	-3	-3	-3
21566	42579.3	661	4	1	20	1	1	1	1	5	2	3	13	13	4	7	1	2	1	2	1	1	1	1	19	2	0	0	0	0	1	0	0	0	2	-3	-3	-3	-3	-3	-3	-3	-3	-3	-3	-3	-3	-3	-3
21572	42579.3	576	1	1	21	1	1	1	1	1	2	1	13	13	1	9	1	2	1	2	1	1	2	-3	18	1	0	0	0	0	0	0	0	1	1	1	4	1	1	1	0	0	0	1	0	1	0	2	-3
21576	42579.3	2088	4	1	19	1	1	1	1	1	2	5	0	2	5	1	1	2	2	1	2	1	1	2	19	1	0	0	0	0	1	0	0	0	2	-3	-3	-3	-3	-3	-3	-3	-3	-3	-3	-3	-3	-3	-3
21580	42579.3	1085	2	1	28	1	1	1	1	1	2	5	1	6	2	4	1	2	1	3	2	2	2	-3	24	1	0	0	0	1	1	0	0	0	1	2	2	2	1	1	0	0	0	1	0	0	0	1	2
21581	42579.4	1203	2	1	24	1	1	1	1	1	2	3	2	6	2	6	1	2	2	4	1	2	2	-3	21	2	0	0	0	0	1	1	0	0	2	-3	-3	-3	-3	-3	-3	-3	-3	-3	-3	-3	-3	-3	-3
21588	42579.4	736	6	1	23	1	1	1	1	1	2	3	5	0	5	5	1	2	1	2	1	2	2	-3	21	1	0	0	0	0	1	1	0	0	1	2	3	1	1	1	0	0	0	0	1	0	0	1	3
21589	42579.4	743	2	1	24	1	1	1	1	1	1	4	5	5	2	4	1	2	1	3	1	1	2	-3	20	1	0	0	0	1	1	0	0	0	1	1	3	1	1	1	0	0	0	1	1	0	0	1	5
21593	42579.4	1121	1	1	33	1	1	1	1	1	2	1	13	9	1	5	3	1	2	4	1	1	2	-3	26	1	0	0	0	0	0	0	0	1	1	1	3	1	1	1	0	0	0	0	1	0	0	1	1
21597	42579.4	1536	2	1	27	1	1	1	1	1	2	4	1	2	5	5	1	2	3	3	1	1	1	1	19	2	1	0	0	1	1	0	0	0	1	5	2	2	2	-3	-3	-3	-3	-3	-3	-3	-3	-3	-3
21604	42579.4	916	5	1	35	1	1	1	1	1	2	1	13	13	1	5	2	2	3	4	1	1	2	-3	24	1	0	0	0	1	1	0	0	0	2	-3	-3	-3	-3	-3	-3	-3	-3	-3	-3	-3	-3	-3	-3
[truncated: 934 more columns]

## Sheet: CODE_BOOK
	4th online survey Codebook
	-3=missing/jumped
		Variable	Label	Code
		Index	Number
			Time
	Q1	Q1	Do you live in one of the following cities, and do not have moving plans in the next 1 year?	1=Guangzhou, 2=Shenzhen, 3=Zhuhai, 4=Jiangmen, 5=Jinan, 6=Qingdao, 7=Yantai, 8=Jining, 9=Others
	Q2	Q2	How would you describe your assigned sex at birth?	1=Male, 2=Female
	Q3	Q3	Please enter your age
	Q4	Q4	In your lifetime, have you ever had anal sex with another man?	1=Yes, 2=No
	Q5	Q5	Will you agree to participate in our follow-up surveys lasting for the next year, occurring once every three months?	1=Yes, 2=No
	Q6	Q6	Will you agree to provide us your Chinese mobile phone number?	1=Yes, 2=No
	Q7	Q7	Please enter your mobile number
	Q8	Q8	Consent	1=Yes, 2=No
	Q9	Q9	How did you find out about our research study?	1=Blued’s ad, 2=Danlan webpage, 3=Weibo, 4=Weixin, 5=QQ group, 6=Friend referral, 7=Other
	Q10	Q10	What device are you using to access our research study?	1=Computer, 2=Mobile phone, 3=Tablet device
	A1	Q11	Which kind of hukou are you currently holding?	1=Current city’s hukou, 2=Other urban hukou in the province, 3=Rural hukou in the province, 4=Urban hukou outside the province, 5=Rural hukou outside the province
	A2	Q12_1	How long have you lived in this city? (Year)	Numeric, 13= “above 12 years”
		Q12_2	How long have you lived in this city? (Month)	Numeric, 13= “above 12 years”
	A3	Q13	What is your current living situation?	1=Live in a house or apartment that I own, 2=Live in a house or an apartment I rent, 3=Rent a room or space in someone else's house or apartment, 4=Stay with someone else for free, 5=Live at my workplace (on-site shelter, dorm, etc.) 6=Live on the street, homeless, or stay at more than two different places a week, 7=Other
	A4	Q14	What’s your occupation?	1=Student, 2=Civil servant, 3=Farmer, 4=Labor worker (blue collar), 5=Office worker (white collar), 6=Seller/service staff
				7=Technician, 8=Sex worker, 9=Unemployed, 10=Other
	A5	Q15	What is your current legal marital status (referring to women)?	1=Not married, 2=Engaged or Married, 3=Separated or Divorced, 4=Widowed
	A6	Q16	Do you have any child now?	1=Yes, 2=No
	A7	Q17	What is the highest level of education that you have completed?	1=High school or below (including Zhongzhuan), 2=Some college (Dazhuan), 3=College/Bachelors, 4=Masters/PhD or above
	A8	Q18	What is your total individual monthly income from all sources?	1=<1500, 2=1500-3000, 3=3001-5000, 4=5001-8000, 5=>8001
	A9	Q19	What is your gender identity?	1=Male, 2=Female, 3=Transgender, 4=Unsure/Other
	A10	Q20	What is your sexual orientation?	1=Homosexual, 2=Bisexual, 3=Heterosexual, 4=Unsure/Other
	A11	Q21	Have you ever told anyone about your sexuality or sexual history with men (except your sexual partner)?	1=Yes, 2=No
	A12	Q22	Have you ever told health-care providers about your sexuality or sexual history with men?	1=Yes, 2=No
	B1	Q23	How old were you when you had anal intercourse with another man for the first time?	Numeric
				1= “<10”, 99= “>70”
	B2	Q24	The first time you had sex with a man, was it consensual?	1=Yes, 2=No
	B3	Q25_1	In the last 12 months, where did you mainly meet with your male sexual partners?	1= Pub, disco, tearoom, or club
		Q25_2	In the last 12 months, where did you mainly meet with your male sexual partners?	1=Spa or bath house, sauna, foot or body massage parlor
		Q25_3	In the last 12 months, where did you mainly meet with your male sexual partners?	1=Park, public restroom, public lawn
		Q25_4	In the last 12 months, where did you mainly meet with your male sexual partners?	1=Website
		Q25_5	In the last 12 months, where did you mainly meet with your male sexual partners?	1=Social media (Blued, Jackd, QQ, etc)
		Q25_6	In the last 12 months, where did you mainly meet with your male sexual partners?	1=Through friends
		Q25_7	In the last 12 months, where did you mainly meet with your male sexual partners?	1=Other
		Q25_8	In the last 12 months, where did you mainly meet with your male sexual partners?	1=I didn’t meet new sexual partner
	B4	Q26	When did you last have anal sex with a male partner?	1=Within the last 3 months,
				2=More than 3 months ago
	B5	Q27	In the last three months, approximately how many different male sexual partners did you have anal sex with?
	B6	Q28	In the last three months, when you had anal sex with your male sex partner, how frequently did you use condoms?	1=0% condom use,
				2=Less than 50% condom use,
				3=More than 50% condom use,
				4=100% condom use
	B7	Q29	In your last sexual intercourse with any male partner, did you or your sex partner use condoms?	1=Yes, 2=No
	B8	Q30	In the past three months, have you had any stable male sex partners?	1=Yes, 2=No
	B9	Q31	In the past three months, how many stable male sex partners have you had?
	B10	Q32_1	Where did you meet your stable male sex partners? (Choose all that apply)	1= Pub, disco, tearoom, or club
		Q32_2	Where did you meet your stable male sex partners? (Choose all that apply)	1=Spa or bath house, sauna, foot or body massage parlor
		Q32_3	Where did you meet your stable male sex partners? (Choose all that apply)	1=Park, public restroom, public lawn
		Q32_4	Where did you meet your stable male sex partners? (Choose all that apply)	1=Website
		Q32_5	Where did you meet your stable male sex partners? (Choose all that apply)	1=Social media (Blued, Jackd, QQ, etc)
		Q32_6	Where did you meet your stable male sex partners? (Choose all that apply)	1=Through friends
		Q32_7	Where did you meet your stable male sex partners? (Choose all that apply)	1=Other
	B11	Q33	In the last three months, have you had anal sex with your stable sex partner(s)?	1=Yes, 2=No
	B12	Q34	In the last three months, when you had anal sex with your stable partner(s), what role did you assume?	1=Always insertive (always 1) ,
				2=Mostly insertive (mostly 1),
				3=Both insertive and receptive in similar amounts (Both 1 and 0 in similar amounts),
				4=Mostly receptive (mostly 0),
				5=Always receptive (always 0)
	B13	Q35	In the last month, how many times have you had anal sex with your stable male sex partners in total?	Numeric
	B14	Q36	Out of the anal sex you had with your stable male sex partners in the last month, how many times was a condom used?	Numeric
	B15	Q37	What’s the HIV status of your most recent stable partner?	1=HIV positive, 2=HIV negative,
				3=No idea,
				4=I never had a stable partner
	B16	Q38	How did you know his (the most recent stable partner) HIV status?	1=He told me some time ago / I had known for some time, 2=He told me (online or in person) before sex, 3=I knew it from his profile on the Internet, 4=He made it clear without actually telling me, 5=Someone else told me, 6=We were at an event where everyone was HIV negative, 7=We were at an event where everyone was HIV positive, 8=I guessed, 9=Other reason
	B17	Q39_1	Please count the number of your stable partners(s) with HIV positive in your lifetime	Numeric
				11= “>=11”
		Q39_2	Please count the number of your stable partners(s) with HIV negative in your lifetime	Numeric
				11= “>=11”
		Q39_3	Please count the number of your stable partners(s) with HIV unknown in your lifetime	Numeric
				11= “>=11”
	B18	Q40	In the past three months, have you had casual male sex partners?	1=Yes, 2=No
	B19	Q41	In the past three months, how many casual male sex partners have you had?
	B20	Q42_1	Where did you meet your casual male sex partners in the past three months?	1= Pub, disco, tearoom, or club
		Q42_2	Where did you meet your casual male sex partners in the past three months?	1=Spa or bath house, sauna, foot or body massage parlor
		Q42_3	Where did you meet your casual male sex partners in the past three months?	1=Park, public restroom, public lawn
		Q42_4	Where did you meet your casual male sex partners in the past three months?	1=Website
		Q42_5	Where did you meet your casual male sex partners in the past three months?	1=Social media (Blued, Jackd, QQ, etc)
		Q42_6	Where did you meet your casual male sex partners in the past three months?	1=Through friends
		Q42_7	Where did you meet your casual male sex partners in the past three months?	1=Other
	B21	Q43	In the last three months, have you had anal sex with your casual sex partner(s)?	1=Yes, 2=No
	B22	Q44	In the last three months, when you had anal sex with your casual male sex partners, what role did you assume?	1=Always insertive (always 1),
				2=Mostly insertive (mostly 1),
				3=Both insertive and receptive in similar amounts (Both 1 and 0 in similar amounts),
				4=Mostly receptive (mostly 0),
				5=Always receptive (always 0)
	B23	Q45	In the last month, how many times have you had anal sex with your casual male sex partners in total?	Numeric
	B24	Q46	Out of the anal sex you had with casual male sex partners in the last month, how many times was a condom used?	Numeric
	B25	Q47	Of your casual male sex partners, how many partners were offered money or drugs to have sex with you?	Numeric
	B26	Q48	Of your casual male sex partners, how many partners offered money, gifts, or drugs to have sex with you?	Numeric
	B27	Q49	What’s the HIV status of your most recent casual partner?	1=HIV positive, 2=HIV negative, 3=No idea,
				4=I never had a casual partner
	B28	Q50	How did you know the HIV status of your most recent casual male partner?	1=He told me some time ago / I had known for some time, 2=He told me (online or in person) before sex, 3=I knew it from his profile on the Internet, 4=He made it clear without actually telling me, 5=Someone else told me, 6=We were at an event where everyone was HIV negative, 7=We were at an event where everyone was HIV positive, 8=I guessed, 9=Other reason
	B29	Q51_1	Please count the number of your casual partners(s) with HIV positive in your lifetime	Numeric
				11= “>=11”
		Q51_2	Please count the number of your casual partners(s) with HIV negative in your lifetime	Numeric
				11= “>=11”
		Q51_3	Please count the number of your casual partners(s) with HIV unknown in your lifetime	Numeric
				11= “>=11”
	B30	Q52	Who was your partner in your last sexual intercourse experience?	1=Stable partner, 2=Casual partner
	C1	Q53	Have you ever had vaginal or anal sex with a female partner?	1=Yes, 2=No
	C2	Q54	In the last three months, did you have any vaginal and/or anal sex with a female partner?	1=Yes, 2=No
	C3	Q55	In the last three months, how many females have you had vaginal or anal sex with?
	C4	Q56	In the last three months, when you had vaginal or anal sex with your female sex partner(s), how frequently did you use condoms?	1=0% condom use,
				2=Less than 50% condom use,
				3=More than 50% condom use,
				4=100% condom use
	C5	Q57	In the last month, how many times have you had anal or vaginal sex with these women (combining all female sex partners)?	Numeric
	C6	Q58	Out of the vaginal and/or anal sex you had with women in the past month, how many times was a condom used?	Numeric
	C7c	Q59	In the last three months, have you had sex with a stable female partner?	1=Yes, 2=No
	C8	Q60	In the last three months, how many times have you had vaginal or anal sex with your stable female partner(s)?	Numeric
	C9	Q61	Out of the vaginal or anal sex you had with your stable female partner in the past three months, how many times was a condom used?	Numeric
	C10	Q62	During you last sexual encounter with your stable female partner, in the past three months, did you use condoms?	1=Yes, 2=No
	C11	Q63	When you most recently had sex with a stable female partner, did you know about her HIV status?	1=Yes, positive, 2=Yes, negative,
				3=No, 4=I never had a stable female partner
	C12	Q64	How did you know her HIV status?	1=She told me some time ago / I had known for some time, 2=She told me (online or in person) before sex, 3=I knew it from her profile on the Internet, 4=She made it clear without actually telling me, 5=Someone else told me, 6=We were at an event where everyone was HIV negative, 7=We were at an event where everyone was HIV positive, 8=I guessed, 9=Other reason
	C13	Q65_1	Please count the number of your stable female partners(s) with HIV positive in your lifetime	Numeric
				11= “>=11”
		Q65_2	Please count the number of your stable female partners(s) with HIV negative in your lifetime	Numeric
				11= “>=11”
		Q65_3	Please count the number of your stable female partners(s) with HIV unknown in your lifetime	Numeric
				11= “>=11”
	C14	Q66	In the last three months, have you had sex with a casual female partner?	1=Yes, 2=No
	C15	Q67	In the last three months, how many times have you had vaginal or anal sex with your casual female partners?	Numeric
	C16	Q68	Out of the vaginal or anal sex you had with your casual female partners in the past three months, how many times was a condom used?	Numeric
	C17	Q69	During you last sexual encounter with your casual female partner, in the past three months, did you use condoms?	1=Yes, 2=No
	C18	Q70	When you had sex with your last casual or commercial female partner, did you know about her HIV status?	1=Yes, positive, 2=Yes, negative, 3=No idea, 4=I never had a casual female partner
	C19	Q71	How did you know her HIV status?	1=She told me some time ago / I had known for some time, 2=She told me (online or in person) before sex, 3=I knew it from her profile on the Internet, 4=She made it clear without actually telling me, 5=Someone else told me, 6=We were at an event where everyone was HIV negative, 7=We were at an event where everyone was HIV positive, 8=I guessed, 9=Other reason
	C20	Q72_1	Please count the number of your casual female partners(s) with HIV positive in your lifetime	Numeric
				11= “>=11”
		Q72_2	Please count the number of your casual female partners(s) with HIV negative in your lifetime	Numeric
				11= “>=11”
		Q72_3	Please count the number of your casual female partners(s) with HIV unknown in your lifetime	Numeric
				11= “>=11”
	C21	Q73	Who was your partner in your last sexual intercourse experience with a female?	1=Stable partner, 2=Casual partner
	D1	Q74	Have you ever been tested for HIV (including both facility-based and self-testing)?	1=Yes, 2=No
	D2	Q75	Have you been tested for HIV in the past 3 months?	1=Yes, 2=No
	D3	Q76	Where did you take the HIV testing during your last test?	1=CDC, 2=Hospital, 3=Community organization, 4=The site for blood donation, 5=Last test was a self-test
	D4	Q77	Have you ever been tested for HIV (facility-based testing)?	1=Yes, 2=No
	D5	Q78	In the past year, how many times have you had a HIV facility-based testing?	Numeric
				13= “>12”
	D6	Q79	Of these HIV testings in the past year, how many times have you received the results?	Numeric
				13= “>12”
	D7	Q80	Did you receive post-test counseling?	1=Yes, 2=No
	D8	Q81	What was the result of your most recent HIV test?	1=HIV positive/infected,
				2=HIV negative/uninfected,
				3=I never got my test results
	D9	Q82	Did you receive a confirmatory Western Blot test?	1=Yes, 2=No
	D10	Q83	Are you currently taking any antiretroviral medicines?	1=Yes, 2=No
	D11	Q84	When did you start taking antiretroviral medicines?	Date
	D12	Q85	Did you used to be on treatment?	1=Yes, 2=No
	D13	Q86	Have you ever been diagnosed with HIV?	1=Yes, 2=No
	D14	Q87	Did you notify your most recent stable male partner about your most recent HIV test result?	1=Yes, 2=No, 3=I do not have a stable male partner
	D15	Q88	Has your stable male partner ever been tested for HIV?	1=Yes, 2=No, 3=I don't know
	D16	Q89	What was the result of your stable male partner’s most recent HIV test?	1=HIV positive/infected, 2=HIV negative/uninfected, 3=Never got test results, 4=I don’t know
	D17	Q90	Who was with you when you most recently tested for HIV? (Select all that apply)	1=No one, I was alone,
				2=Partner, 3=Friend who is HIV negative or unknown, 4=Friend who is HIV positive, 5=Parent/family
	D18	Q91	Did someone else (partner, boss, friend, or others) force you to take an HIV test (facility-based test)?	1=Yes, 2=No
	D19	Q92	What happened to your HIV testing frequency after your first HIV test?	1=Increased, 2=Decreased,
				3=No change
	D20	Q93	What was the result of your first facility-based HIV testing?	1=HIV positive/infected
				2=HIV negative/uninfected
				3=I never got my test result
	D21	Q94	Has HIV testing (facility-based test) led to a violent confrontation (physical assault)?	1=Yes, 2=No
	E1	Q95	Have you ever taken an HIV self-test?	1=Yes, 2=No
	E2	Q96	In the past year, how many times have you had a HIV self-testing?	13=”>12”
	E3	Q97	Of these HIV testings in the past year, how many times have you received the results?	13=”>12”
	E4	Q98	Have you ever been administered (given) an HIV self-test from other people?	1=Yes, 2=No
	E5	Q99	Did someone else (partner, boss, friend, or other) force you to take an HIV self-test?	1=Yes, 2=No
	E6	Q100_1	Who was with you when you last took an HIV self-test?	1=No one, I was alone
		Q100_2	Who was with you when you last took an HIV self-test?	1=Partner
		Q100_3	Who was with you when you last took an HIV self-test?	1=Friend who is HIV negative or unknown
		Q100_4	Who was with you when you last took an HIV self-test?	1=Friend who is HIV positive,
		Q100_5	Who was with you when you last took an HIV self-test?	1=Parent/family
	E7	Q101	Was your HIV self-test the first time you ever tested for HIV?	1=Yes, 2=No
	E8	Q102	What happened to your HIV testing frequency after your first HIV self-test?	1=Increased, 2=Decreased, 3=No change
	E9	Q103	Has your HIV self-test led to a violent confrontation (physical assault)?	1=Yes, 2=No
	E10	Q104	Did you have a positive result in any of your HIV self-test(s)?	1=Yes, 2=No
	E11	Q105	Did you confirm your positive HIV self-test result at the CDC or hospital?	1=Yes, 2=No
	E12	Q106	Did you receive post self-test counseling?	1=Yes, 2=No
	F1	Q107	Most gay men who want to get tested but are afraid to get tested.	1=Strongly agree, 2=Agree,
				3=Disagree, 4=Strongly disagree
	F2	Q108	Most gay men who get tested do not want others to find out they were tested.	1=Strongly agree, 2=Agree,
				3=Disagree, 4=Strongly disagree
	F3	Q109	Most gay men want to get tested for HIV.	1=Strongly agree, 2=Agree,
				3=Disagree, 4=Strongly disagree
	F4	Q110	Most gay men who want to get tested will tell their partners they want to get tested	1=Strongly agree, 2=Agree,
				3=Disagree, 4=Strongly disagree
	F5	Q111	Most gay men have been tested for HIV	1=Strongly agree, 2=Agree,
				3=Disagree, 4=Strongly disagree
	F6	Q112	Most gay men get tested for HIV only if they are sick or feel uncomfortable	1=Strongly agree, 2=Agree,
				3=Disagree, 4=Strongly disagree
	F7	Q113	You would feel comfortable discussing HIV testing with a potential partner	1=Strongly agree, 2=Agree,
				3=Disagree, 4=Strongly disagree
	F8	Q114	You feel confident that you could refuse to have sex with a partner who did not want to undergo HIV testing	1=Strongly agree, 2=Agree,
				3=Disagree, 4=Strongly disagree
	F9	Q115	You feel confident that you could persuade your partner to undergo HIV testing	1=Strongly agree, 2=Agree,
				3=Disagree, 4=Strongly disagree
	F10	Q116	You can have an HIV test if you wish	1=Strongly agree, 2=Agree,
				3=Disagree, 4=Strongly disagree
	F11	Q117	You will have an HIV test even if you are afraid to know the results	1=Strongly agree, 2=Agree,
				3=Disagree, 4=Strongly disagree
	F12	Q118	You have confidence that you will undergo HIV testing regularly	1=Strongly agree, 2=Agree,
				3=Disagree, 4=Strongly disagree
	F13	Q119_1	In the last twelve months, which of the following services did you receive?	1=Condom distribution
		Q119_2	In the last twelve months, which of the following services did you receive?	1=Lubricant distribution
		Q119_3	In the last twelve months, which of the following services did you receive?	1=Peer Education
		Q119_4	In the last twelve months, which of the following services did you receive?	1=STD Diagnosis or Treatment
		Q119_5	In the last twelve months, which of the following services did you receive?	1=HIV counseling or Testing
		Q119_6	In the last twelve months, which of the following services did you receive?	1=AIDS/STD Materials (pamphlets, etc.)
		Q119_7	In the last twelve months, which of the following services did you receive?	1=Medical treatment (methadone, ART, etc.)
		Q119_8	In the last twelve months, which of the following services did you receive?	1=Needle exchange
		Q119_9	In the last twelve months, which of the following services did you receive?	None of the above
	G1	Q120	Have you ever been tested for syphilis?	1=Yes, 2=No
	G2	Q121	Have you been tested for syphilis in the past 3 months?	1=Yes, 2=No
	G3	Q122	Has a doctor ever told you that you had syphilis?	1=Yes, 2=No
	H1	Q123	How important to you is community engagement and participation in developing HIV testing promotion campaigns (for your own community)?	1=Very important, 2=Important,
				3=Not that important,
				4=Not important
	H2	Q124	Are you aware of any ongoing community events promoting HIV testing among MSM?	1=Yes, 2=No
	H3	Q125	Have you ever volunteered at a health clinic or other location that provided sexual health services among MSM?	1=Yes, 2=No
	H4	Q126	Have you ever helped organize a testing and/or awareness campaign (e.g. HIV, condom use, etc.) that promoted sexual health among MSM?	1=Yes, 2=No
	H5	Q127	Have you ever encouraged someone else to get tested for HIV and/or another sexually transmitted disease?	1=Yes, 2=No
	H6	Q128	Have you ever accompanied a friend or partner to a testing facility to get tested for HIV and/or another sexually transmitted disease?	1=Yes, 2=No
	H7	Q129	Have you ever participated in online forums or discussions on social media (ie. Weixin, Weibo, Twitter, or other on-line communities) about HIV/STD testing or related services?	1=Yes, 2=No
	I1	Q130	Have you heard about the SESH campaign or seen the advertisement for the campaign?	1=Yes, 2=No
	I2	Q131	Have you shared information regarding SESH with others on social media?	1=Yes, 2=No
	I3	Q132	Have you participated in SESH’s in-person events?	1=Yes, 2=No
	I4	Q133	Have you submitted an entry (or entries) to the SESH HIV testing contest?	1=Yes, 2=No
	I5	Q134	Do you intend to help with contest organization or promotion in the future?	1=Yes, 2=No
	J1	Q135	Have you visited SESH’s WeChat official account (SESHglobal)?	1=Yes, 2=No
	JJ2	Q136	Have you ever looked online for information about HIV testing?	1=Yes, 2=No
	J3	Q137	How frequently did you look online for information about HIV testing?	1=Once a year at most, 2=Once every six months, 3=Once every three months, 4=Monthly, 5=Once a week at least
	J4	Q138_1	Please try to recall the LAST time you searched online for information on HIV testing. Did you intend to:	1=Search about the process involved with HIV testing
		Q138_2	Please try to recall the LAST time you searched online for information on HIV testing. Did you intend to:	1=Find where to receive an HIV test
		Q138_3	Please try to recall the LAST time you searched online for information on HIV testing. Did you intend to:	1=Get more information and knowledge about HIV testing
		Q138_4	Please try to recall the LAST time you searched online for information on HIV testing. Did you intend to:	1=Talk to other people about HIV testing
		Q138_5	Please try to recall the LAST time you searched online for information on HIV testing. Did you intend to:	1=Others
	J5	Q139_1	Have you used the following platforms to start searching?	1= search engine
		Q139_2	Have you used the following platforms to start searching?	1= site that specializes in HIV testing information
		Q139_3	Have you used the following platforms to start searching?	1= more general Q&A site that contains information on all kinds of topics
		Q139_4	Have you used the following platforms to start searching?	1= social network site
		Q139_5	Have you used the following platforms to start searching?	1= mobile App
		Q139_6	Have you used the following platforms to start searching?	1=Others
	J6	Q140	Have you ever seen anything related to HIV testing on Weibo, Wechat, QQ messages or mobile Apps?	1=Yes, 2=No
	J7	Q141	In the last three months, have you seen anything related to HIV testing on Weibo, Wechat, QQ messages or mobile Apps?	1=Yes, 2=No
	J8	Q142	Please specify if you have conducted the following behaviors on any of the listed social media platforms in the last 3 months?
	K1	Q144	If I had HIV, I’d worry about people discriminating against me.	1=Strongly agree, 2=Agree,
				3=Disagree, 4=Strongly disagree
	K2	Q145	If I got infected with HIV no one would date or become involved with me.	1=Strongly agree, 2=Agree,
				3=Disagree, 4=Strongly disagree
	K3	Q146	If I got infected with HIV, no one would want to have sex with me.	1=Strongly agree, 2=Agree,
				3=Disagree, 4=Strongly disagree
	K4	Q147	If I got infected with HIV, I would work hard to keep my HIV status a secret.	1=Strongly agree, 2=Agree,
				3=Disagree, 4=Strongly disagree
	K5	Q148	Upon learning I contracted HIV, I would feel set apart and isolated from the rest of the world.	1=Strongly agree, 2=Agree,
				3=Disagree, 4=Strongly disagree
	K6	Q149	If I got infected with HIV, I would feel I was not as good a person as others.	1=Strongly agree, 2=Agree,
				3=Disagree, 4=Strongly disagree
	K7	Q150	I would never feel ashamed of getting HIV.	1=Strongly agree, 2=Agree,
				3=Disagree, 4=Strongly disagree
	1st Follow up survey
	A1	F1Q1	In the last three months, did you have any anal sex with a male partner?	1=Yes, 2=No
	A2	F1Q2	In the last three months, approximately how many different male sexual partners did you have anal sex with?
	A3	F1Q3	In the last three months, when you had anal sex with your male sex partner, how frequently did you use condoms?	1=0% condom use,
				2=Less than 50% condom use,
				3=More than 50% condom use,
				4=100% condom use
	A4	F1Q4	In the last three months, did you have any vaginal and/or anal sex with a female partner?	1=Yes, 2=No
	A5	F1Q5	In the last three months, how many females have you had vaginal or anal sex with?
	A6	F1Q6	In the last three months, when you had vaginal or anal sex with your female sex partner(s), how frequently did you use condoms?
	B1	F1Q7	Have you been tested for HIV in a facility based institutions in the past 3 months? (e.g. CDC, hospital, community organization, site for blood donation, etc. Yet not including self-testing) (After 25th July 2016)	1=Yes, 2=No
	B2	F1Q8	When did you test in the facility based institution in the past 3 months? (After 25th July 2016)
	B3	F1Q9	What was the result of your most recent HIV test?	1=HIV positive/infected;
				2=HIV negative/uninfected;
				3=I never got my test results
	B4	F1Q10	Did you receive a confirmatory Western Blot test?	1=Yes, 2=No
	B5	F1Q11	Are you currently taking any antiretroviral medicines?	1=Yes, 2=No
	B6	F1Q12	Have you ever taken HIV self-testing in the past 3 months? (After 25th July 2016)	1=Yes, 2=No
	B7	F1Q13	When did you take the HIV self-testing in the past 3 months? (After 25th July 2016)
	B8	F1Q14	Was your HIV self-test the first time you ever tested r HIV?	1=Yes, 2=No
	B9	F1Q15	Did you have a positive result in any of your HIV self-test(s)?	1=Yes, 2=No
	B10	F1Q16	Did you confirm your positive HIV self-test result at the CDC or hospital?	1=Yes, 2=No
	C1	F1Q17	Most gay men who want to get tested but are afraid to get tested.	1=Strongly agree, 2=Agree,
				3=Disagree, 4=Strongly disagree
	C2	F1Q18	Most gay men who get tested do not want others to find out they were tested.	1=Strongly agree, 2=Agree,
				3=Disagree, 4=Strongly disagree
	C3	F1Q19	Most gay men want to get tested for HIV.	1=Strongly agree, 2=Agree,
				3=Disagree, 4=Strongly disagree
	C4	F1Q20	Most gay men who want to get tested will tell their partners they want to get tested.	1=Strongly agree, 2=Agree,
				3=Disagree, 4=Strongly disagree
	C5	F1Q21	Most gay men have been tested for HIV.	1=Strongly agree, 2=Agree,
				3=Disagree, 4=Strongly disagree
	C6	F1Q22	Most gay men get tested for HIV only if they are sick or feel uncomfortable.	1=Strongly agree, 2=Agree,
				3=Disagree, 4=Strongly disagree
	C7	F1Q23	You would feel comfortable discussing HIV testing with a potential partner.	1=Strongly agree, 2=Agree,
				3=Disagree, 4=Strongly disagree
	C8	F1Q24	You feel confident that you could refuse to have sex with a partner who did not want to undergo HIV testing.	1=Strongly agree, 2=Agree,
				3=Disagree, 4=Strongly disagree
	C9	F1Q25	You feel confident that you could persuade your partner to undergo HIV testing.	1=Strongly agree, 2=Agree,
				3=Disagree, 4=Strongly disagree
	C10	F1Q26	You can have an HIV test if you wish.	1=Strongly agree, 2=Agree,
				3=Disagree, 4=Strongly disagree
	C11	F1Q27	You will have an HIV test even if you are afraid to know the results.	1=Strongly agree, 2=Agree,
				3=Disagree, 4=Strongly disagree
	C12	F1Q28	You have confidence that you will undergo HIV testing regularly.	1=Strongly agree, 2=Agree,
				3=Disagree, 4=Strongly disagree
	D1	F1Q29	Have you been tested for syphilis in the past 3 months? (After 25th July 2016)	1=Yes, 2=No
	D2	F1Q30	Has a doctor ever told you that you had syphilis in the past 3 months? (After 25th July 2016)	1=Yes, 2=No
	E1	F1Q31	How important to you is community engagement and participation in developing HIV testing promotion campaigns (for your own community)?	1=Very important; 2=Important
				3=Not that important;
				4=Not important
	E2	F1Q32	Are you aware of any ongoing community events promoting HIV testing among MSM?	1=Yes, 2=No
	E3	F1Q33	Have you ever volunteered at a health clinic or other location that provided sexual health services among MSM?	1=Yes, 2=No
	E4	F1Q34	Have you ever helped organize a testing and/or awareness campaign (e.g. HIV, condom use, etc.) that promoted sexual health among MSM?	1=Yes, 2=No
	E5	F1Q35	Have you ever encouraged someone else to get tested or HIV and/or another sexually transmitted disease?	1=Yes, 2=No
	E6	F1Q36	Have you ever accompanied a friend or partner to a testing facility to get tested for HIV and/or another sexually transmitted disease?	1=Yes, 2=No
	E7	F1Q37	Have you ever participated in online forums or discussions on social media (ie. Weixin, Weibo, Twitter, or other on-line communities) about HIV/STD testing or related services?	1=Yes, 2=No
		F1Q38	Which city did you live in the past 3 months?	1=Guangzhou, 2=Shenzhen, 3=Zhuhai, 4=Jiangmen, 5=Jinan, 6=Qingdao, 7=Yantai, 8=Jining
	F1	F1Q39	Please look at the below images and tick all the items you have encountered during the past three months.
	F2	F1Q40	Have you ever forwarded, shared, or chatted about any of the following image to others?
	F3	F1Q41	Please look at the below text and select all the items you have encountered during the past three months.
	F4	F1Q42	Have you ever forwarded, shared, or chatted about any of the following text to others? (Only those selected in F3 would appear here)
	F5	F1Q43	Have you received the information about local HIV testing sites through website or WeChat SESH sent out in the past three months?	1=Yes, 2=No
	F6	F1Q44	Did this testing information help you receive HIV testing?	1=Yes, 2=No
	F7	F1Q45	Have you ever forwarded, shared, or chatted about the HIV testing sites information you received to others?	1=Yes, 2=No
	F8	F1Q46	Have you heard about the contest in the past three months?	1=Yes, 2=No
	F9	F1Q47_1	Regarding the contest, have you ever done the following behavior?	1=Submitted entries
		F1Q47_2		1=Forward it to others
		F1Q47_3		1=Shared it on timeline
		F1Q47_4		1=One-on-one chatted about it with others
		F1Q47_5		1=Group chatted about it
		F1Q47_6		1=Participated in in-person events
		F1Q47_7		1=None of the above
	G1	F1Q48	In the last three months, have you seen anything related to HIV testing on Weibo, Wechat, QQ messages or mobile Apps? [Except for the information from SESH]	1=Yes, 2=No
	G2	F1Q49	Please specify if you have conducted the following behaviors on any of the listed social media platforms in the last 3 months? (Select all that apply) [Except for the information from SESH]
		F1Q49_1	Received information about HIV testing
		F1Q49_2	Liked information about HIV testing
		F1Q49_3	Forwarded information about HIV testing
		F1Q49_4	Followed subscription account(s) about HIV testing
		F1Q49_5	Shared information about HIV testing
		F1Q49_6	Posted information about HIV testing
		F1Q49_7	Commented about HIV testing
		F1Q49_8	Privately discussed about HIV testing
		F1Q49_9	Discussed in groups about HIV testing
	H1	F1Q50	If I had HIV, I’d worry about people discriminating against me.	1=Strongly agree, 2=Agree,
				3=Disagree, 4=Strongly disagree
	H2	F1Q51	If I got infected with HIV no one would date or become involved with me.	1=Strongly agree, 2=Agree,
				3=Disagree, 4=Strongly disagree
	H3	F1Q52	If I got infected with HIV, no one would want to have sex with me.	1=Strongly agree, 2=Agree,
				3=Disagree, 4=Strongly disagree
	H4	F1Q53	If I got infected with HIV, I would work hard to keep my HIV status a secret.	1=Strongly agree, 2=Agree,
				3=Disagree, 4=Strongly disagree
	H5	F1Q54	Upon learning I contracted HIV, I would feel set apart and isolated from the rest of the world.	1=Strongly agree, 2=Agree,
				3=Disagree, 4=Strongly disagree
	H6	F1Q55	If I got infected with HIV, I would feel I was not as good a person as others.	1=Strongly agree, 2=Agree,
				3=Disagree, 4=Strongly disagree
	H7	F1Q56	I would never feel ashamed of getting HIV.	1=Strongly agree, 2=Agree,
				3=Disagree, 4=Strongly disagree
	2nd Follow up survey
	A1	F2Q1	In the last three months, did you have any anal sex with a male partner?	1=Yes, 2=No
	A2	F2Q2	In the last three months, approximately how many different male sexual partners did you have anal sex with?
	A3	F2Q3	In the last three months, when you had anal sex with your male sex partner, how frequently did you use condoms?	1=0% condom use,
				2=Less than 50% condom use,
				3=More than 50% condom use,
				4=100% condom use
	A4	F2Q4	In the last three months, did you have any vaginal and/or anal sex with a female partner?	1=Yes, 2=No
	A5	F2Q5	In the last three months, how many females have you had vaginal or anal sex with?
	A6	F2Q6	In the last three months, when you had vaginal or anal sex with your female sex partner(s), how frequently did you use condoms?
	B1	F2Q7	Have you been tested for HIV in a facility based institutions in the past 3 months? (e.g. CDC, hospital, community organization, site for blood donation, etc. Yet not including self-testing) (After 25th July 2016)	1=Yes, 2=No
	B2	F2Q8	When did you test in the facility based institution in the past 3 months? (After 4th November 2016)
	B3	F2Q9	What was the result of your most recent HIV test?	1=HIV positive/infected;
				2=HIV negative/uninfected;
				3=I never got my test results
	B4	F2Q10	Did you receive a confirmatory Western Blot test?	1=Yes, 2=No
	B5	F2Q11	Are you currently taking any antiretroviral medicines?	1=Yes, 2=No
	B6	F2Q12	Have you ever taken HIV self-testing in the past 3 months? (After 4th November 2016)	1=Yes, 2=No
	B7	F2Q13	Have you got tested using the HIV self-testing kit offered by SESH project in the past 3 months?	1=Yes, 2=No
	B8	F2Q14	Have you used other HIV self-testing kit besides the one offered by SESH project in the past three months?	1=Yes, 2=No
	B9	F2Q15	When did you take the HIV self-testing in the past 3 months? (After 4th November 2016)
	B10	F2Q16	Was your HIV self-test the first time you ever tested r HIV?	1=Yes, 2=No
	B11	F2Q17	Did you have a positive result in any of your HIV self-test(s)?	1=Yes, 2=No
	B12	F2Q18	Did you confirm your positive HIV self-test result at the CDC or hospital?	1=Yes, 2=No
	C1	F2Q19	Most gay men who want to get tested but are afraid to get tested.	1=Strongly agree, 2=Agree,
				3=Disagree, 4=Strongly disagree
	C2	F2Q20	Most gay men who get tested do not want others to find out they were tested.	1=Strongly agree, 2=Agree,
				3=Disagree, 4=Strongly disagree
	C3	F2Q21	Most gay men want to get tested for HIV.	1=Strongly agree, 2=Agree,
				3=Disagree, 4=Strongly disagree
	C4	F2Q22	Most gay men who want to get tested will tell their partners they want to get tested.	1=Strongly agree, 2=Agree,
				3=Disagree, 4=Strongly disagree
	C5	F2Q23	Most gay men have been tested for HIV.	1=Strongly agree, 2=Agree,
				3=Disagree, 4=Strongly disagree
	C6	F2Q24	Most gay men get tested for HIV only if they are sick or feel uncomfortable.	1=Strongly agree, 2=Agree,
				3=Disagree, 4=Strongly disagree
	C7	F2Q25	You would feel comfortable discussing HIV testing with a potential partner.	1=Strongly agree, 2=Agree,
				3=Disagree, 4=Strongly disagree
	C8	F2Q26	You feel confident that you could refuse to have sex with a partner who did not want to undergo HIV testing.	1=Strongly agree, 2=Agree,
				3=Disagree, 4=Strongly disagree
	C9	F2Q27	You feel confident that you could persuade your partner to undergo HIV testing.	1=Strongly agree, 2=Agree,
				3=Disagree, 4=Strongly disagree
	C10	F2Q28	You can have an HIV test if you wish.	1=Strongly agree, 2=Agree,
				3=Disagree, 4=Strongly disagree
	C11	F2Q29	You will have an HIV test even if you are afraid to know the results.	1=Strongly agree, 2=Agree,
				3=Disagree, 4=Strongly disagree
	C12	F2Q30	You have confidence that you will undergo HIV testing regularly.	1=Strongly agree, 2=Agree,
				3=Disagree, 4=Strongly disagree
	D1	F2Q31	Have you been tested for syphilis in the past 3 months? (After 25th July 2016)	1=Yes, 2=No
	D2	F2Q32	Has a doctor ever told you that you had syphilis in the past 3 months? (After 25th July 2016)	1=Yes, 2=No
	E1	F2Q33	How important to you is community engagement and participation in developing HIV testing promotion campaigns (for your own community)?	1=Very important; 2=Important
				3=Not that important;
				4=Not important
	E2	F2Q34	Are you aware of any ongoing community events promoting HIV testing among MSM?	1=Yes, 2=No
	E3	F2Q35	Have you ever volunteered at a health clinic or other location that provided sexual health services among MSM?	1=Yes, 2=No
	E4	F2Q36	Have you ever helped organize a testing and/or awareness campaign (e.g. HIV, condom use, etc.) that promoted sexual health among MSM?	1=Yes, 2=No
	E5	F2Q37	Have you ever encouraged someone else to get tested or HIV and/or another sexually transmitted disease?	1=Yes, 2=No
	E6	F2Q38	Have you ever accompanied a friend or partner to a testing facility to get tested for HIV and/or another sexually transmitted disease?	1=Yes, 2=No
	E7	F2Q39	Have you ever participated in online forums or discussions on social media (ie. Weixin, Weibo, Twitter, or other on-line communities) about HIV/STD testing or related services?	1=Yes, 2=No
		F2Q40	Which city did you live in the past 3 months?	1=Guangzhou, 2=Shenzhen, 3=Zhuhai, 4=Jiangmen, 5=Jinan, 6=Qingdao, 7=Yantai, 8=Jining
	F1	F2Q41	Please look at the below images and tick all the items you have encountered during the past three months.
	F2	F2Q42	Have you ever forwarded, shared, or chatted about any of the following image to others?
	F3	F2Q43	Please look at the below text and select all the items you have encountered during the past three months.
	F4	F2Q44	Have you ever forwarded, shared, or chatted about any of the following text to others? (Only those selected in F3 would appear here)
	F5	F2Q45	Have you received the information about local HIV testing sites through website or WeChat SESH sent out in the past three months?	1=Yes, 2=No
	F6	F2Q46	Did this testing information help you receive HIV testing?	1=Yes, 2=No
	F7	F2Q47	Have you ever forwarded, shared, or chatted about the HIV testing sites information you received to others?	1=Yes, 2=No
	F8	F2Q48	Have you heard about the contest in the past three months?	1=Yes, 2=No
	F9	F2Q49_1	Regarding the contest, have you ever done the following behavior?	1=Submitted entries
		F2Q49_2		1=Forward it to others
		F2Q49_3		1=Shared it on timeline
		F2Q49_4		1=One-on-one chatted about it with others
		F2Q49_5		1=Group chatted about it
		F2Q49_6		1=Participated in in-person events
		F2Q49_7		1=None of the above
	G1	F2Q50	In the last three months, have you seen anything related to HIV testing on Weibo, Wechat, QQ messages or mobile Apps? [Except for the information from SESH]	1=Yes, 2=No
	G2	F2Q51	Please specify if you have conducted the following behaviors on any of the listed social media platforms in the last 3 months? (Select all that apply) [Except for the information from SESH]
		F2Q51_1	Received information about HIV testing
		F2Q51_2	Liked information about HIV testing
		F2Q51_3	Forwarded information about HIV testing
		F2Q51_4	Followed subscription account(s) about HIV testing
		F2Q51_5	Shared information about HIV testing
		F2Q51_6	Posted information about HIV testing
		F2Q51_7	Commented about HIV testing
		F2Q51_8	Privately discussed about HIV testing
		F2Q51_9	Discussed in groups about HIV testing
	H1	F2Q52	If I had HIV, I’d worry about people discriminating against me.	1=Strongly agree, 2=Agree,
				3=Disagree, 4=Strongly disagree
	H2	F2Q53	If I got infected with HIV no one would date or become involved with me.	1=Strongly agree, 2=Agree,
				3=Disagree, 4=Strongly disagree
	H3	F2Q54	If I got infected with HIV, no one would want to have sex with me.	1=Strongly agree, 2=Agree,
				3=Disagree, 4=Strongly disagree
	H4	F2Q55	If I got infected with HIV, I would work hard to keep my HIV status a secret.	1=Strongly agree, 2=Agree,
				3=Disagree, 4=Strongly disagree
	H5	F2Q56	Upon learning I contracted HIV, I would feel set apart and isolated from the rest of the world.	1=Strongly agree, 2=Agree,
				3=Disagree, 4=Strongly disagree
	H6	F2Q57	If I got infected with HIV, I would feel I was not as good a person as others.	1=Strongly agree, 2=Agree,
				3=Disagree, 4=Strongly disagree
	H7	F2Q58	I would never feel ashamed of getting HIV.	1=Strongly agree, 2=Agree,
				3=Disagree, 4=Strongly disagree
	3rd Follow up survey
	0	F3Q0	What is your religious affiliation?	1=None, 2=Buddhist, 3=Muslim, 4=Catholic, 5=Protestant, 6=Others
	A1	F3Q1	In the last three months, did you have any anal sex with a male partner?	1=Yes, 2=No
	A2	F3Q2	In the last three months, approximately how many different male sexual partners did you have anal sex with?
	A3	F3Q3	In the last three months, when you had anal sex with your male sex partner, how frequently did you use condoms?	1=0% condom use, 2=Less than 50% condom use, 3=More than 50% condom use, 4=100% condom use
	A4	F3Q4	In the last three months, did you have any vaginal and/or anal sex with a female partner?	1=Yes, 2=No
	A5	F3Q5	In the last three months, how many females have you had vaginal or anal sex with?
	A6	F3Q6	In the last three months, when you had vaginal or anal sex with your female sex partner(s), how frequently did you use condoms?	1=0% condom use, 2=Less than 50% condom use, 3=More than 50% condom use, 4=100% condom use
	B1	F3Q7	Have you been tested for HIV in a facility based institutions in the past 3 months? (e.g. CDC, hospital, community organization, site for blood donation, etc. Yet not including self-testing) (After 1st Feb 2017)	1=Yes, 2=No
	B2	F3Q8	When did you test in the facility based institution in the past 3 months? (After 1st Feb 2017)
	B3	F3Q9	What was the result of your most recent HIV test?	1=HIV positive/infected;
				2=HIV negative/uninfected;
				3=I never got my test results
	B4	F3Q10	Did you receive a confirmatory Western Blot test?	1=Yes, 2=No
	B5	F3Q11	Are you currently taking any antiretroviral medicines?	1=Yes, 2=No
	B6	F3Q12	Have you ever taken HIV self-testing in the past 3 months? (After 1st Feb 2017)	1=Yes, 2=No
	B7	F3Q13	Have you got tested using the HIV self-testing kit offered by SESH project in the past 3 months?	1=Yes, 2=No
	B8	F3Q14	Have you used other HIV self-testing kit besides3the one offered by SESH project in the past three months?	1=Yes, 2=No
	B9	F3Q15	When did you take the HIV self-testing in the past 3 months? (After 1st Feb 2017)
	B10	F3Q16	Was your HIV self-test the first time you ever tested for HIV?	1=Yes, 2=No
	B11	F3Q17	Did you have a positive result in any of your HIV self-test(s)?	1=Yes, 2=No
	B12	F3Q18	Did you confirm your positive HIV self-test result at the CDC or hospital?	1=Yes, 2=No
	B13	F3Q19	In your life, how many times have you been pressured into taking an HIV test?	1=0 (times), 2=more than 1 time
	B13a	F3Q19a	How many times have you been pressured into taking an HIV test?	Number
	B14	F3Q20	In your life, how many times did the following people pressure you to take a HIV test?	Number
		F3Q20_1	- Regular Male Sexual Partner
		F3Q20_2	- Casual Male Sexual Partner
		F3Q20_3	- Regular Female Sexual Partner
		F3Q20_4	- Casual Female Sexual Partner
		F3Q20_5	- Friends/Peers
		F3Q20_6	- Healthcare Worker
		F3Q20_7	- Manager/Boss/Employer
		F3Q20_8	- College/University/Educational institution
		F3Q20_9	- Civil Servant/Government officials
		F3Q20_10	- Parent(s)
		F3Q20_11	- Other family members
		F3Q20_12	- Other (person)	Text
		F3Q20_13	Blank following ‘Other’	Number
	B15	F3Q21	How many times were you pressured to take a test in the following locations?	Number
		F3Q21_1	- Your home
		F3Q21_2	- Someone else’e home
		F3Q21_3	- Workplace or Danwei
		F3Q21_4	- Hotel
		F3Q21_5	- College/University/Educational institution
		F3Q21_6	- Detainment center
		F3Q21_7	- Health-care Facility
		F3Q21_8	- Community Based Organization
		F3Q21_9	- Entertainment venue (e.g. sauna bath, bar)
		F3Q21_10	- Other (place)	Text
		F3Q21_11	Blank following ‘Other’	Number
	B16	F3Q22	How many times did you use the following type of HIV test as a result of the pressure?	Number
		F3Q22_1	- Rapid HIV test (results within 30 min) provided by the healthcare
		F3Q22_2	- Rapid HIV test provided by a peer or friend or family member who is not a healthcare professional
		F3Q22_3	- Rapid HIV test that you bought yourself
		F3Q22_4	- Non-rapid facility based test
		F3Q22_5	- Other (type of test)	Text
		F3Q22_6	Blank following ‘Other’	Number
	B17	F3Q23	When was the last time you were pressured to take an HIV test?	1=Within 3 months, 2=More than 3 months but Within 1 year, 3=More than 1 year ago
	B18	F3Q24	Who pressured you into taking the test?	1=Yes
		F3Q24_1	- Regular Male Sexual Partner
		F3Q24_2	- Casual Male Sexual Partner
		F3Q24_3	- Regular Female Sexual Partner
		F3Q24_4	- Casual Female Sexual Partner
		F3Q24_5	- Friends/Peers
		F3Q24_6	- Healthcare Worker
		F3Q24_7	- Manager/Boss/Employer
		F3Q24_8	- College/University/Educational institution
		F3Q24_9	- Civil Servant/Government officials
		F3Q24_10	- Parent(s)
		F3Q24_11	- Other family members
		F3Q24_12	- Other
	B19	F3Q25	Where were you when you were being pressured?	1=Yes
		F3Q25_1	- Your home
		F3Q25_2	- Someone else’e home
		F3Q25_3	- Workplace or Danwei
		F3Q25_4	- Hotel
		F3Q25_5	- College/University/Educational institution
		F3Q25_6	- Detainment center
		F3Q25_7	- Health-care Facility
		F3Q25_8	- Community Based Organization
		F3Q25_9	- Entertainment venue (e.g. sauna bath, bar)
		F3Q25_10	- Other
	B20	F3Q26	What type of HIV test did you use as a result of the pressure?	1=Yes
		F3Q26_1	- Rapid HIV test (results within 30 min) provided by the healthcare
		F3Q26_2	- Rapid HIV test provided by a peer or friend or family member who is not a healthcare professional
		F3Q26_3	- Rapid HIV test that you bought yourself
		F3Q26_4	- Non-rapid facility based test
		F3Q26_5	- Other
	B21	F3Q27	Was the person who pressured you present when you performed the test?	1=Yes, 2=No
	B22	F3Q28	Before you took your HIV test, from the person who pressured you to take the test, did you experience any…	1=Yes
		F3Q28_1	- Being physically hurt	1=Yes
		F3Q28_2	- Threats of being physically hurt	1=Yes
		F3Q28_3	- Verbal insult	1=Yes
		F3Q28_4	- Psychological insult	1=Yes
		F3Q28_5	- Being controlled	1=Yes
		F3Q28_6	- Denying access to household resources	1=Yes
		F3Q28_7	- Threaten for relationship to break up	1=Yes
		F3Q28_8	- Other	1=Yes
		F3Q28_9	- Other	Text
	B23	F3Q29	What was your test result?	1=Positive, 2=Negative, 3=Indeterminate
	B24	F3Q30	After you received your HIV test results, from the person who pressured you to take the test, did you experience any...	1=Yes
		F3Q30_1	- Being physically hurt
		F3Q30_2	- Threats of being physically hurt
		F3Q30_3	- Verbal insult
		F3Q30_4	- Psychological insult
		F3Q30_5	- Being controlled
		F3Q30_6	- Denying access to household resources
		F3Q30_7	- Threaten for relationship to break up
		F3Q30_8	- Other negative outcome?	Text
		F3Q30_9	- Any positive outcome?	Text
	B25	F3Q31	Did you tell anyone else about this experience of pressure afterwards?	1=Yes, 2=No
		F3Q31_1	Who? - following ‘Yes’	Text
	B26	F3Q32	How has your experience of pressured testing affected your likelihood to test for HIV in the future?	1=will not test again for HIV, 2=less likely to test for HIV in the future, 3=would like to be tested through a non-rapid blood test, 4=would like to be test through a rapid test in a facility, 5=would like to be tested through a rapid test in my home, 6=other
		F3Q32_1	Blank following ‘other’	Text
	B27	F3Q33	Have you tested for HIV since the pressured testing incident?	1=Yes. Facility test, 2=Yes. HIV self-test, 3=No
	C1	F3Q34	Most gay men who want to get tested but are afraid to get tested.	1=Strongly agree, 2=Agree,
				3=Disagree, 4=Strongly disagree
	C2	F3Q35	Most gay men who get tested do not want others to find out they were tested.	1=Strongly agree, 2=Agree,
				3=Disagree, 4=Strongly disagree
	C3	F3Q36	Most gay men want to get tested for HIV.	1=Strongly agree, 2=Agree,
				3=Disagree, 4=Strongly disagree
	C4	F3Q37	Most gay men who want to get tested will tell their partners they want to get tested.	1=Strongly agree, 2=Agree,
				3=Disagree, 4=Strongly disagree
	C5	F3Q38	Most gay men have been tested for HIV.	1=Strongly agree, 2=Agree,
				3=Disagree, 4=Strongly disagree
	C6	F3Q39	Most gay men get tested for HIV only if they are sick or feel uncomfortable.	1=Strongly agree, 2=Agree,
				3=Disagree, 4=Strongly disagree
	C7	F3Q40	You would feel comfortable discussing HIV testing with a potential partner.	1=Strongly agree, 2=Agree,
				3=Disagree, 4=Strongly disagree
	C8	F3Q41	You feel confident that you could refuse to have sex with a partner who did not want to undergo HIV testing.	1=Strongly agree, 2=Agree,
				3=Disagree, 4=Strongly disagree
	C9	F3Q42	You feel confident that you could persuade your partner to undergo HIV testing.	1=Strongly agree, 2=Agree,
				3=Disagree, 4=Strongly disagree
	C10	F3Q43	You can have an HIV test if you wish.	1=Strongly agree, 2=Agree,
				3=Disagree, 4=Strongly disagree
	C11	F3Q44	You will have an HIV test even if you are afraid to know the results.	1=Strongly agree, 2=Agree,
				3=Disagree, 4=Strongly disagree
	C12	F3Q45	You have confidence that you will undergo HIV testing regularly.	1=Strongly agree, 2=Agree,
				3=Disagree, 4=Strongly disagree
	D1	F3Q46	Have you been tested for syphilis in the past 3 months? (After 1st Feb 2017)	1=Yes, 2=No
	D2	F3Q47	Has a doctor ever told you that you had syphilis in the past 3 months?	1=Yes, 2=No
	E1	F3Q48	How important to you is community engagement and participation in developing HIV testing promotion campaigns (for your own community)?	1=Very important; 2=Important
				3=Not that important;
				4=Not important
	E2	F3Q49	Are you aware of any ongoing community events promoting HIV testing among MSM?	1=Yes, 2=No
	E3	F3Q50	Have you ever volunteered at a health clinic or other location that provided sexual health services among MSM?	1=Yes, 2=No
	E4	F3Q51	Have you ever helped organize a testing and/or awareness campaign (e.g. HIV, condom use, etc.) that promoted sexual health among MSM?	1=Yes, 2=No
	E5	F3Q52	Have you ever encouraged someone else to get tested or HIV and/or another sexually transmitted disease?	1=Yes, 2=No
	E6	F3Q53	Have you ever accompanied a friend or partner to a testing facility to get tested for HIV and/or another sexually transmitted disease?	1=Yes, 2=No
	E7	F3Q54	Have you ever participated in online forums or discussions on social media (i.e., Weixin, Weibo, Twitter, or other on-line communities) about HIV/STD testing or related services?	1=Yes, 2=No
		F3Q55	Which city did you live in the past 3 months?	1=Guangzhou, 2=Shenzhen, 3=Zhuhai, 4=Jiangmen, 5=Jinan, 6=Qingdao, 7=Yantai, 8=Jining
	F1	F3Q56	Please look at the below images and tick all the items you have encountered during the past three months.	Multiple choice for six images:
				F3Q56_1, F3Q56_2, etc.
				1=Yes
	F2	F3Q57	Have you ever forwarded, shared, or chatted about any of the following image to others?	Multiple choice for six images:
				F3Q57_1, F3Q57_2, etc.
				1=Yes
	F3	F3Q58	Please look at the below text and select all the items you have encountered during the past three months.	Multiple choice for six texts:
				F3Q58_1, F3Q58_2, etc.
				1=Yes
	F4	F3Q59	Have you ever forwarded, shared, or chatted about any of the following text to others? (Only those selected in F3 would appear here)	Multiple choice for six texts:
				F3Q59_1, F3Q59_2, etc.
				1=Yes
	F5	F3Q60	Have you received the information about local HIV testing sites through website or WeChat SESH sent out in the past three months?	1=Yes, 2=No
	F6	F3Q61	Did this testing information help you receive HIV testing?	1=Yes, 2=No
	F7	F3Q62	Have you ever forwarded, shared, or chatted about the HIV testing sites information you received to others?	1=Yes, 2=No
	F8	F3Q63	Have you heard about the contest in the past three months?	1=Yes, 2=No
	F9	F3Q64_1	Regarding the contest, have you ever done the following behavior?	1=Submitted entries
		F3Q64_2		1=Forward it to others
		F3Q64_3		1=Shared it on timeline
		F3Q64_4		1=One-on-one chatted about it with others
		F3Q64_5		1=Group chatted about it
		F3Q64_6		1=Participated in in-person events
		F3Q64_7		1=None of the above
	G1	F3Q65	In the last three months, have you seen anything related to HIV testing on Weibo, Wechat, QQ messages or mobile Apps? [Except for the information from SESH]	1=Yes, 2=No
	G2	F3Q66	Please specify if you have conducted the following behaviors on any of the listed social media platforms in the last 3 months? (Select all that apply) [Except for the information from SESH]	1=Weibo
				2=Wechat
				3=QQ
				4=App
				5=None
		F3Q66_1	- Received information about HIV testing
		F3Q66_2	- Liked information about HIV testing
		F3Q66_3	- Forwarded information about HIV testing
		F3Q66_4	- Followed subscription account(s) about HIV testing
		F3Q66_5	- Shared information about HIV testing
		F3Q66_6	- Posted information about HIV testing
		F3Q66_7	- Commented about HIV testing
		F3Q66_8	- Privately discussed about HIV testing
		F3Q66_9	- Discussed in groups about HIV testing
	H1	F3Q67	If I had HIV, I’d worry about people discriminating against me.	1=Strongly agree, 2=Agree,
				3=Disagree, 4=Strongly disagree
	H2	F3Q68	If I got infected with HIV no one would date or become involved with me.	1=Strongly agree, 2=Agree,
				3=Disagree, 4=Strongly disagree
	H3	F3Q69	If I got infected with HIV, no one would want to have sex with me.	1=Strongly agree, 2=Agree,
				3=Disagree, 4=Strongly disagree
	H4	F3Q70	If I got infected with HIV, I would work hard to keep my HIV status a secret.	1=Strongly agree, 2=Agree,
				3=Disagree, 4=Strongly disagree
	H5	F3Q71	Upon learning I contracted HIV, I would feel set apart and isolated from the rest of the world.	1=Strongly agree, 2=Agree,
				3=Disagree, 4=Strongly disagree
	H6	F3Q72	If I got infected with HIV, I would feel I was not as good a person as others.	1=Strongly agree, 2=Agree,
				3=Disagree, 4=Strongly disagree
	H7	F3Q73	I would never feel ashamed of getting HIV.	1=Strongly agree, 2=Agree,
				3=Disagree, 4=Strongly disagree
	4th Follow up survey
	A1	F4Q1	In the last three months, did you have any anal sex with a male partner?	1=Yes, 2=No
	A2	F4Q2	In the last three months, approximately how many different male sexual partners did you have anal sex with?
	A3	F4Q3	In the last three months, when you had anal sex with your male sex partner, how frequently did you use condoms?	1=0% condom use,
				2=Less than 50% condom use, 3=More than 50% condom use, 4=100% condom use
	A4	F4Q4	In the last three months, did you have any vaginal and/or anal sex with a female partner?	1=Yes, 2=No
	A5	F4Q5	In the last three months, how many females have you had vaginal or anal sex with?
	A6	F4Q6	In the last three months, when you had vaginal or anal sex with your female sex partner(s), how frequently did you use condoms?	1=0% condom use, 2=Less than 50% condom use, 3=More than 50% condom use, 4=100% condom use
	B1	F4Q7	Have you been tested for HIV in a facility based institutions in the past 3 months? (e.g. CDC, hospital, community organization, site for blood donation, etc. Yet not including self-testing) (After 1st May 2017)	1=Yes, 2=No
	B2	F4Q8	When did you test in the facility based institution in the past 3 months? (After 1st May 2017)
	B3	F4Q9	What was the result of your most recent HIV test?	1=HIV positive/infected;
				2=HIV negative/uninfected;
				3=I never got my test results
	B4	F4Q10	Did you receive a confirmatory Western Blot test?	1=Yes, 2=No
	B5	F4Q11	Are you currently taking any antiretroviral medicines?	1=Yes, 2=No
	B6	F4Q12	Have you ever taken HIV self-testing in the past 3 months? (After 1st May 2017)	1=Yes, 2=No
	B7	F4Q13	Have you got tested using the HIV self-testing kit offered by SESH project in the past 3 months?	1=Yes, 2=No
	B8	F4Q14	Have you used other HIV self-testing kit besides3the one offered by SESH project in the past three months?	1=Yes, 2=No
	B9	F4Q15	When did you take the HIV self-testing in the past 3 months? (After 1st May 2017)
	B10	F4Q16	Was your HIV self-test the first time you ever tested for HIV?	1=Yes, 2=No
	B11	F4Q17	Did you have a positive result in any of your HIV self-test(s)?	1=Yes, 2=No
	B12	F4Q18	Did you confirm your positive HIV self-test result at the CDC or hospital?	1=Yes, 2=No
	B13	F4Q19	In your life, how many times have you been pressured into taking an HIV test?	1=0 (time), 2=more than 1 times
	B14	F4Q20	Before you took your HIV test, from the person who pressured you to take the test, did you experience any…	1=Yes
		F4Q20_1	- Actual physical violence (e.g. pushing, slapping, punching, kicks)	1=Yes
		F4Q20_2	- Threats of physical violence	1=Yes
		F4Q20_3	- Verbal abuse (e.g. being shouted at)	1=Yes
		F4Q20_4	- Psychological abuse (e.g. being ignored)	1=Yes
		F4Q20_5	- Being controlled (e.g. not allowed to leave the house)	1=Yes
		F4Q20_6	- Denying access to household resources (e.g. food, money)	1=Yes
		F4Q20_7	- Threaten for relationship to break up	1=Yes
		F4Q20_8	- Other	1=Yes
		F4Q20_9	- Other	Text
	C1	F4Q21	Most gay men who want to get tested but are afraid to get tested.	1=Strongly agree, 2=Agree,
				3=Disagree, 4=Strongly disagree
	C2	F4Q22	Most gay men who get tested do not want others to find out they were tested.	1=Strongly agree, 2=Agree,
				3=Disagree, 4=Strongly disagree
	C3	F4Q23	Most gay men want to get tested for HIV.	1=Strongly agree, 2=Agree,
				3=Disagree, 4=Strongly disagree
	C4	F4Q24	Most gay men who want to get tested will tell their partners they want to get tested.	1=Strongly agree, 2=Agree,
				3=Disagree, 4=Strongly disagree
	C5	F4Q25	Most gay men have been tested for HIV.	1=Strongly agree, 2=Agree,
				3=Disagree, 4=Strongly disagree
	C6	F4Q26	Most gay men get tested for HIV only if they are sick or feel uncomfortable.	1=Strongly agree, 2=Agree,
				3=Disagree, 4=Strongly disagree
	C7	F4Q27	You would feel comfortable discussing HIV testing with a potential partner.	1=Strongly agree, 2=Agree,
				3=Disagree, 4=Strongly disagree
	C8	F4Q28	You feel confident that you could refuse to have sex with a partner who did not want to undergo HIV testing.	1=Strongly agree, 2=Agree,
				3=Disagree, 4=Strongly disagree
	C9	F4Q29	You feel confident that you could persuade your partner to undergo HIV testing.	1=Strongly agree, 2=Agree,
				3=Disagree, 4=Strongly disagree
	C10	F4Q30	You can have an HIV test if you wish.	1=Strongly agree, 2=Agree,
				3=Disagree, 4=Strongly disagree
	C11	F4Q31	You will have an HIV test even if you are afraid to know the results.	1=Strongly agree, 2=Agree,
				3=Disagree, 4=Strongly disagree
	C12	F4Q32	You have confidence that you will undergo HIV testing regularly.	1=Strongly agree, 2=Agree,
				3=Disagree, 4=Strongly disagree
	D1	F4Q33	Thinking about your last HIV test, did you test for syphilis at the same visit?	1=Yes
				2=No
	D2	F4Q34	Why did you NOT test for syphilis at the same visit as your last HIV test? (Tick all that apply)
		F4Q34_1	- I wanted to test but the syphilis test was not available	1=Yes
		F4Q34_2	- The doctor did not ask me to test for HIV and syphilis at the same time	1=Yes
		F4Q34_3	- I did not ask my doctor for the syphilis test	1=Yes
		F4Q34_4	- I did not know whether I could have tested for syphilis at the same visit	1=Yes
		F4Q34_5	- I did not want to know if I had syphilis or not	1=Yes
		F4Q34_6	- I would not be able to cope if I was diagnosed with syphilis	1=Yes
		F4Q34_7	- I could not afford a syphilis test	1=Yes
		F4Q34_8	- I did not know I needed to be tested for syphilis	1=Yes
		F4Q34_9	- I did not believe I was at risk for syphilis	1=Yes
		F4Q34_10	- I preferred to test myself using a self-test but none were available	1=Yes
		F4Q34_11	- I did not want to be seen getting a sexual health check up	1=Yes
		F4Q34_12	- The process of getting tested for syphilis was too much hassle	1=Yes
		F4Q34_13	- I was worried about confidentiality	1=Yes
		F4Q34_14	- I did not want to give my real name for syphilis testing	1=Yes
		F4Q34_15	- I did not like having to return for the syphilis results	1=Yes
		F4Q34_16	- I did not want to have to discuss my sex life	1=Yes
		F4Q34_17	- Other: _____________	1=Yes
		F4Q34_18	- Other: _____________	Text
	D3	F4Q35	How frequently do you normally get tested for the following STIs? (tick one box in each row)	1=2-4 times a year
				2=Once a year
				3=Once every 2 years
				4=Less than once every 2 years
				5=Never tested
		F4Q35_1	- HIV
		F4Q35_2	- Syphilis
		F4Q35_3	- Chlamydia
		F4Q35_4	- Gonorrhea
	D4	F4Q36	Have you ever been tested for syphilis?	1=Yes, 2=No
	D5		Have you NEVER tested for syphilis because of the following reasons?	1=Yes
		F4Q36_1	- I don’t know anything about syphilis	1=Yes
		F4Q36_2	- I don’t want to know if I have syphilis or not
		F4Q36_3	- I wouldn’t be able to cope if I was diagnosed with syphilis
		F4Q36_4	- I don’t know where to go for a syphilis test
		F4Q36_5	- I can’t afford a syphilis test
		F4Q36_6	- I am embarrassed to ask my doctor for the test
		F4Q36_7	- I didn’t know I needed to be tested for syphilis
		F4Q36_8	- I don’t believe I am at risk for syphilis
		F4Q36_9	- I preferred to test myself using a self-test but none were available
		F4Q36_10	- I did not want to be seen getting a sexual health check up
		F4Q36_11	- The process of getting tested for syphilis was too much hassle
		F4Q36_12	- I was worried about confidentiality
		F4Q36_13	- I did not want to give my real name for syphilis testing
		F4Q36_14	- I did not like having to return for the syphilis results
		F4Q36_15	- I don’t want to go to a clinic or doctor to get tested
		F4Q36_16	- I did not want to have to discuss my sex life
		F4Q36_17	- I don’t like having blood taken for the test
		F4Q36_18	- Other: _____________
		F4Q36_19	- Other: _____________	Text for F4Q36_18
	D6	F4Q37	Has a doctor ever told you that you had syphilis in the past 3 months? (After 1st May 2017)	1=Yes, 2=No
	D7	F4Q38	When did you have your last syphilis test?	number
			_______ months age
	D8	F4Q39	Why did you have your last syphilis test?	1=Yes
		F4Q39_1	- I wanted to know if I was infected
		F4Q39_2	- I had sex with someone I knew or thought had syphilis
		F4Q39_3	- I had a symptom or an illness that made me worry
		F4Q39_4	- I had unprotected sex
		F4Q39_5	- My partner had unprotected sex
		F4Q39_6	- I wanted to protect my partner from being infected
		F4Q39_7	- I changed partner
		F4Q39_8	- It was part of my regular testing pattern
		F4Q39_9	- My partner asked me to
		F4Q39_10	- My doctor asked me to
		F4Q39_11	- Someone else asked me to. Please specify who__	1=Yes
		F4Q39_12	- Someone else asked me to. Please specify who__	Text
		F4Q39_13	- Other, please specify ______	1=Yes
		F4Q39_14	- Other, please specify ______	Text
	D9	F4Q40	Where was your last syphilis testing conducted?	1=Voluntary Counselling and Testing (VCT) site
				2=Public hospital clinic
				3=Private hospital clinic
				4=Community base organization
				5=Community Health Centre
				6=At home with a syphilis self-test kit
				7=Other
	D10	F4Q41	Did you have to pay for your syphilis test?	1=Yes, 2=No
	D11	F4Q42	How much did you pay for your syphilis test?	Number ( _____ yuan)
	D12	F4Q43	Who paid for your syphilis test?	1=CDC program
				2=CBO program
				3=Other organization, please specify _____
				4=Don’t know
	D13	F4Q44_1	How long did it take you to complete the last syphilis test? (____ hours____ minutes)	Number for hours
	D13	F4Q44_2	How long did it take you to complete the last syphilis test? (____ hours____ minutes)	Number for minutes
	D14	F4Q45	How did you get the results?	1=Went back to the testing facility to pick up the results in person
				2= Received notification of the results by testing service provider over the phone
				3=Online searching services provided by the testing facility
				4=Did not get the results
				5=Other:________
	D15	F4Q46	How many days did it take for you to receive your syphilis test results?	1=Same day
				2=2-3 days
				3=4-7 days
				4=More than a week
	D16	F4Q47	What were your results for your last syphilis test?	1=Don’t know
				2=Negative
				3=Positive
	D17	F4Q48	Did you get any treatment?	1=Yes
				2=No. Why not? ____
	E0	F4Q49	Do you have any experiences of working in following areas including in NGOs?	1=Health or social work experiences relevant to HIV or MSM population
				2=Health or social work experience in general (irrelevant to HIV or MSM population).
				3=None of them above
	E1	F4Q50	How important to you is community engagement and participation in developing HIV testing promotion campaigns (for your own community)?	1=Very important; 2=Important
				3=Not that important;
				4=Not important
	E2	F4Q51	Are you aware of any ongoing community events promoting HIV testing among MSM?	1=Yes, 2=No
	E3	F4Q52	Have you ever volunteered at a health clinic or other location that provided sexual health services among MSM?	1=Yes, 2=No
	E4	F4Q53	Have you ever helped organize a testing and/or awareness campaign (e.g. HIV, condom use, etc.) that promoted sexual health among MSM?	1=Yes, 2=No
	E5	F4Q54	Have you ever encouraged someone else to get tested or HIV and/or another sexually transmitted disease?	1=Yes, 2=No
	E6	F4Q55	Have you ever accompanied a friend or partner to a testing facility to get tested for HIV and/or another sexually transmitted disease?	1=Yes, 2=No
	E7	F4Q56	Have you ever participated in online forums or discussions on social media (i.e., Weixin, Weibo, Twitter, or other on-line communities) about HIV/STD testing or related services?	1=Yes, 2=No
	E8	F4Q57	How likely are you willing to contribute to a future campaign (e.g., volunteering to help, contributing ideas, helping organizing events etc.) that is relevant to your health and rights, like the SESH project?	1=Very unlikely
				2=Unlikely
				3=Likely
				4=Very likely
	E9	F4Q58	What do you expect SESH to provide you if you are willing to contribute to future a health campaign?	1=Yes
		F4Q58_1	- Skills training
		F4Q58_2	- Financial or material support
		F4Q58_3	- Platforms for exchanging successful experiences with other influencers
		F4Q58_4	- Relevant materials for gaining knowledge, like health or testing relevant (either paper or online)
		F4Q58_5	- Relevant news
		F4Q58_6	- Being given a legitimate role in doing interventions
		F4Q58_7	- Others, please specify: ____	1=Yes
		F4Q58_8	- Others, please specify: ____	Text
	F	F4Q59	Which city did you live in the past 3 months?	1=Guangzhou, 2=Shenzhen, 3=Zhuhai, 4=Jiangmen, 5=Jinan, 6=Qingdao, 7=Yantai, 8=Jining
	F1	F4Q60	Please look at the below images and tick all the items you have encountered during the past three months.	Multiple choice for six images:
				F3Q56_1, F3Q56_2, etc.
				F3Q56_7=None of the above
				1=Yes
	F2	F4Q61	Have you ever forwarded, shared, or chatted about any of the following image to others?	Multiple choice for six images:
				F3Q57_1, F3Q57_2, etc.
				F3Q57_7=None of the above
				1=Yes
	F3	F4Q62	Please look at the below text and select all the items you have encountered during the past three months.	Multiple choice for six texts:
				F3Q58_1, F3Q58_2, etc.
				F3Q58_7=None of the above
				1=Yes
	F4	F4Q63	Have you ever forwarded, shared, or chatted about any of the following text to others? (Only those selected in F3 would appear here)	Multiple choice for six texts:
				F3Q59_1, F3Q59_2, etc.
				F3Q59_7=None of the above
				1=Yes
	F5	F4Q64	Have you received the information about local HIV testing sites through website or WeChat SESH sent out in the past three months?	1=Yes, 2=No
	F6	F4Q65	Did this testing information help you receive HIV testing?	1=Yes, 2=No
	F7	F4Q66	Have you ever forwarded, shared, or chatted about the HIV testing sites information you received to others?	1=Yes, 2=No
	F8	F4Q67	Have you heard about the contest in the past three months?	1=Yes, 2=No
	F9	F4Q68	Did you hear about the contest from BlueD on July 14th and 15th (Friday and Saturday)?	1=Yes, 2=No
	F10	F4Q69	Have you done the following behaviors when receiving the message? (select all that apply)	1=Yes
		F4Q69_1	- Read the message
		F4Q69_2	- Clicked on the link to get more information about the contest
		F4Q69_3	- None of the above
	F11	F4Q70	Regarding the contest, have you ever done the following behavior?	1=Yes
		F4Q70_1	- Submitted entries
		F4Q70_2	- Forward it to others
		F4Q70_3	- Shared it on timeline
		F4Q70_4	- One-on-one chatted about it with others
		F4Q70_5	- Group chatted about it
		F4Q70_6	- Participated in in-person events
		F4Q70_7	- None of the above
	F12	F4Q71	Approximately how much time did you spend creating this duanzi/gushi? (in hours)	Number
	G1	F4Q72	In the last three months, have you seen anything related to HIV testing on Weibo, Wechat, QQ messages or mobile Apps? [Except for the information from SESH]	1=Yes, 2=No
	G2	F4Q73	Please specify if you have conducted the following behaviors on any of the listed social media platforms in the last 3 months? (Select all that apply) [Except for the information from SESH]	1=Weibo
				2=Wechat
				3=QQ
				4=App
				5=None
		F4Q73_1	- Received information about HIV testing
		F4Q73_2	- Liked information about HIV testing
		F4Q73_3	- Forwarded information about HIV testing
		F4Q73_4	- Followed subscription account(s) about HIV testing
		F4Q73_5	- Shared information about HIV testing
		F4Q73_6	- Posted information about HIV testing
		F4Q73_7	- Commented about HIV testing
		F4Q73_8	- Privately discussed about HIV testing
		F4Q73_9	- Discussed in groups about HIV testing
	G3	F4Q74	How many followers do you have on following platforms? (put a number; put 0 if you don’t have any. If all are 0, go to next section)	Number
		F4Q74_1	- Weibo
		F4Q74_2	- WeChat
		F4Q74_3	- QQ
		F4Q74_4	- Blued
		F4Q74_5	- Other online platforms
	G4	F4Q75	In general, how often do you talk to your MSM friends/followers about HIV/STI online?	2018-01-05
	G5	F4Q76	When you talk to your MSM friends/followers about HIV/STI online, how much information do you provide them?	2018-01-05
	G6	F4Q77	During the past 3 months, how many MSM have you told about HIV/STI online?	2018-01-05
	G7	F4Q78	Compared with your circle of MSM friends, how likely are you to be asked for more information about HIV/STI online?	2018-01-05
	G8	F4Q79	In a discussion of HIV/STI online, which of the following happens more often online?	2018-01-05
	G9	F4Q80	Overall in all of your discussions with MSM friends/followers online, how often are you used as a source of advice?	2018-01-05
	G10	F4Q81	Which platform do you mainly used to discuss about HIV/STI with your friends?	1=Weibo
				2=Wechat
				3=QQ
				4=Blued
				5=Other online platforms
	G11	F4Q82	Have you tried following approaches to better engage you audience when you talk to your MSM friends/followers about HIV/STI online, either privately with someone or publicly with a group in the past 3 months	1=Yes
		F4Q82_1	- Used personal or other’s experiences to attract attention
		F4Q82_2	- Highlighted some key messages from the information itself
		F4Q82_3	- Share relevant articles writing by yourself.
		F4Q82_4	- Used humors to amuse the audience
		F4Q82_5	- Shared images or videos that contain concise information
		F4Q82_6	- Livestreamed to engage the audience
		F4Q82_7	- Calling the audience and verbally explain to him/them
		F4Q82_8	- Meeting the audience in person and explain to him/them when necessary
		F4Q82_9	- Other, please specify: _____	1=Yes
		F4Q82_10	- Other, please specify: _____	Text
	G12	F4Q83	Approximately how many of your MSM friends/followers on social media have gone to take a HIV test after you intervene, as far as you are aware?	2018-01-05
	G13	F4Q84	Are you willing to try following approaches to better engage your audience when you talk to your friends/followers about HIV/STI online?
		F4Q84_1	- Used personal or other’s experiences to attract attention
		F4Q84_2	- Highlighted some key messages from the information itself
		F4Q84_3	- Share relevant articles writing by yourself.
		F4Q84_4	- Used humors to amuse the audience
		F4Q84_5	- Shared images or videos that contain concise information
		F4Q84_6	- Livestreamed to engage the audience
		F4Q84_7	- Calling the audience and verbally explain to him/them
		F4Q84_8	- Meeting the audience in person and explain to him/them when necessary
		F4Q84_9	- Other, please specify: _____	1=Yes
		F4Q84_10	- Other, please specify: _____	Text
	H1	F4Q85	If I had HIV, I’d worry about people discriminating against me.	1=Strongly agree, 2=Agree,
				3=Disagree, 4=Strongly disagree
	H2	F4Q86	If I got infected with HIV no one would date or become involved with me.	1=Strongly agree, 2=Agree,
				3=Disagree, 4=Strongly disagree
	H3	F4Q87	If I got infected with HIV, no one would want to have sex with me.	1=Strongly agree, 2=Agree,
				3=Disagree, 4=Strongly disagree
	H4	F4Q88	If I got infected with HIV, I would work hard to keep my HIV status a secret.	1=Strongly agree, 2=Agree,
				3=Disagree, 4=Strongly disagree
	H5	F4Q89	Upon learning I contracted HIV, I would feel set apart and isolated from the rest of the world.	1=Strongly agree, 2=Agree,
				3=Disagree, 4=Strongly disagree
	H6	F4Q90	If I got infected with HIV, I would feel I was not as good a person as others.	1=Strongly agree, 2=Agree,
				3=Disagree, 4=Strongly disagree
	H7	F4Q91	I would never feel ashamed of getting HIV.	1=Strongly agree, 2=Agree,
				3=Disagree, 4=Strongly disagree
